# Supplementary material for: Analyzing quality of life among people with opioid use disorder from the National Institute on Drug Abuse Data Share initiative: implications for decision making
Source: Qual Life Res. Author manuscript; Available in PMC 2024 Oct 7. (PMC11452457; doi:10.1007/s11136-024-03729-6)
Supplement: R code [file NIHMS2025030-supplement-R_code.r]

################################################################################
################################################################################
# Title:  R code corresponding to paper entitled 'Analyzing quality of life in 
#         people with opioid use disorder from the NIDA Data Share initiative: 
#         implications for decision making'
################################################################################
################################################################################
# Date:   03/08/2023
################################################################################
################################################################################
# Author: Thomas Patton
################################################################################
################################################################################
# Total lines of code: 15080
################################################################################
################################################################################
# INFORMATION: This code has been annotated to facilitate interpretation. 
#         Annotations are grouped into the following categories:
#           > ACTION (Code provided) = lines of code which can be run directly
#           > ACTION (Code not provided) = computer-specific code required 
#         The data files corresponding to different trials should be stored in 
#         separate folders given that there is repetition in the file names 
#         across trials
#         The files needed for each trial are listed below. The names are 
#         identical to those found in the data obtained from the NIDA Data Share
#         web page
#           > CTN0001:  cm, dm, lb, qs
#           > CTN0002:  cm, dm, lb, qs
#           > CTN0009:  cm, dm, lb, qs
#           > CTN0030:  SF36, T_FRASL1, T_FRASF1, T_FRASL2, 
#                       T_FRASF2, T_FRASL3, T_FRASF3, T_FRASL4, T_FRASF4, 
#                       T_FRASL5, T_FRASF5, T_FRASL6, T_FRASF6, T_FRASL8, 
#                       T_FRASF8, T_FRASL9, T_FRASF9, T_FRASL10, T_FRASF10,
#                       T_FRASL11, T_FRASF11, T_FRASL12, T_FRASF12, T_FRASL13, 
#                       T_FRASF13, T_FRDEM, T_FRDOV, T_FRRND, T_FRSRD, T_FRUDS
#           > CTN0049:  ASA, CLD, DEM, ENROLL, PHS, SUD, UDS
#           > CTN0051:  ASD, ASE, ASF, ASM, ASP, DEM, ENROLL, NMS, QLE, SOW, 
#                       UDS
#         The files needed for the development of mapping algorithms are found 
#         below. The names are identical to those found on MEPS and NHMS web
#         pages
#           > MEPS 2001: H60.DAT (needs to be converted into R format)
#           > MEPS 2003: H79.DAT (needs to be converted into R format)
#           > MEPS 2000: H50.DAT (needs to be converted into R format)
#           > NHMS:      NHMS.data (can be opened as a csv)
################################################################################
################################################################################
# ACTION (Code provided): Clear data from environment
rm(list=ls(all=T))
# ACTION (Code not provided): specify your designated library file directory
#*#*#*#*#*#*#*#*#*#*#*#*#*#*#*#*#*#*#*#*#*#*#*#*#*#*#*#*#*#
# ACTION (Code provided): opening R packages needed for analysis
library(rlang)
library(vctrs)
library(eq5d)
library(ggplot2)
library(glmmTMB)
library(gtools)
library(lavaan)
library(lme4)
library(lmerTest)
library(plyr)
library(readr)
library(TMB)
library(naniar)
library(UpSetR)
library(epiDisplay)
library(semTools)
library(mice)
library(metaSEM)
library(readr)
library(ggeffects)
library(ggpubr)
library(marginaleffects)
# ACTION (Code provided): Specify whether to compile data 
compile_data <- "No"
if(compile_data=="Yes"){
################################################################################
################################################################################
# SECTION DESCRIPTION: extracting demographic variables
#       Lines: 84 - 498     
################################################################################
################################################################################
# ACTION (Code not provided): Specify your working directory for CTN0001 here
#*#*#*#*#*#*#*#*#*#*#*#*#*#*#*#*#*#*#*#*#*#*#*#*#*#*#*#*#*#
# ACTION (Code provided): open file containing demographic information 
dm <- read_csv("dm.csv")
# ACTION (Code provided): relabel patient identifier number to match other data
colnames(dm)[3] <- "patdeid"
# ACTION (Code provided): code below provides variables for CTN0001
dm$AGE[is.na(dm$AGE)] <- dm$DMDTC[is.na(dm$AGE)] - dm$BRTHDTC[is.na(dm$AGE)]
dm$AGE <- as.numeric(dm$AGE)
dm$NHWHITE <- 0  
dm$NHWHITE[dm$RACE=="WHITE"&is.na(dm$ETHNIC)] <- 1  
dm$NHBLACK <- 0  
dm$NHBLACK[dm$RACE=="BLACK, AFRICAN AMERICAN, OR NEGRO"&is.na(dm$ETHNIC)] <- 1  
dm$NHOTHER <- 0
dm$NHOTHER[dm$NHWHITE==0&dm$NHBLACK==0&is.na(dm$ETHNIC)] <- 1
dm$HISPANIC <- 0
dm$HISPANIC[complete.cases(dm$ETHNIC)] <- 1
dm <- dm[,c("patdeid","AGE","SEX","NHWHITE","NHBLACK","NHOTHER","HISPANIC",
            "ARM")]
# ACTION (Code provided): relabel data frame to 'CTN0001' and remove 'dm'
CTN0001 <- dm
rm(dm)
################################################################################
# ACTION (Code not provided): Specify your working directory for CTN0002 here
#*#*#*#*#*#*#*#*#*#*#*#*#*#*#*#*#*#*#*#*#*#*#*#*#*#*#*#*#*#
# ACTION (Code provided): open file containing demographic information 
dm <- read_csv("dm.csv")
# ACTION (Code provided): relabel patient identifier number to match other data
colnames(dm)[3] <- "patdeid"
# ACTION (Code provided): code below provides variables for CTN0002
dm$AGE[is.na(dm$AGE)] <- dm$DMDTC[is.na(dm$AGE)] - dm$BRTHDTC[is.na(dm$AGE)]
dm$AGE <- as.numeric(dm$AGE)
dm$NHWHITE <- 0  
dm$NHWHITE[dm$RACE=="WHITE"&is.na(dm$ETHNIC)] <- 1  
dm$NHBLACK <- 0  
dm$NHBLACK[dm$RACE=="BLACK, AFRICAN AMERICAN, OR NEGRO"&is.na(dm$ETHNIC)] <- 1 
dm$NHOTHER <- 0
dm$NHOTHER[dm$NHWHITE==0&dm$NHBLACK==0&is.na(dm$ETHNIC)] <- 1
dm$HISPANIC <- 0
dm$HISPANIC[complete.cases(dm$ETHNIC)] <- 1
dm <- dm[,c("patdeid","AGE","SEX","NHWHITE","NHBLACK","NHOTHER","HISPANIC",
            "ARM")]
# ACTION (Code provided): relabel data frame to 'CTN0002' and remove 'dm'
CTN0002 <- dm
rm(dm)
################################################################################
# ACTION (Code not provided): Specify your working directory for CTN0009 here
#*#*#*#*#*#*#*#*#*#*#*#*#*#*#*#*#*#*#*#*#*#*#*#*#*#*#*#*#*#
# ACTION (Code provided): open file containing demographic information 
dm <- read_csv("dm.csv")
# ACTION (Code provided): open file containing information on DSM-IV CHECKLIST
qs <- read_csv("qs.csv")
# ACTION (Code provided): select rows with data on DSM-IV CHECKLIST
qs <- qs[qs$QSCAT=="DSM-IV CHECKLIST: ADMINISTRATION WORKSHEET (DSM-IV)",]
# ACTION (Code provided): select rows with data on opiate diagnosis
opiate_dependence <- qs[qs$QSTEST=="OPIATES",c("USUBJID","QSSTRESC","QSDY")]
opiate_dependence <- opiate_dependence[order(opiate_dependence$USUBJID),]
# ACTION (Code provided): for individuals with multiple data points, drop the 
#     earlier time point if responses are the same
opiate_dependence$drop <- 0
opiate_dependence$drop[opiate_dependence$USUBJID=="09_014125"&
                         opiate_dependence$QSDY==-83] <- 1
opiate_dependence$drop[opiate_dependence$USUBJID=="09_079316"&
                         opiate_dependence$QSDY==-69] <- 1
opiate_dependence$drop[opiate_dependence$USUBJID=="09_071868"&
                         opiate_dependence$QSDY==-332] <- 1
opiate_dependence$drop[opiate_dependence$USUBJID=="09_057887"&
                         is.na(opiate_dependence$QSDY)] <- 1
opiate_dependence$drop[opiate_dependence$USUBJID=="09_047169"&
                         opiate_dependence$QSDY==-128] <- 1
opiate_dependence$drop[opiate_dependence$USUBJID=="09_042184"&
                         opiate_dependence$QSDY==-76] <- 1
opiate_dependence$drop[opiate_dependence$USUBJID=="09_034412"&
                         opiate_dependence$QSDY==-272] <- 1
opiate_dependence$drop[opiate_dependence$USUBJID=="09_032556"&
                         opiate_dependence$QSDY==-104] <- 1
opiate_dependence$drop[opiate_dependence$USUBJID=="09_095226"&
                         opiate_dependence$QSSTRESC=="N: NO USE"] <- 1
opiate_dependence$drop[which(opiate_dependence$USUBJID=="09_060641")[1]] <- 1
opiate_dependence <- opiate_dependence[opiate_dependence$drop==0,c(1:3)]
# ACTION (Code provided): relabel inconsistent duplicates
opiate_dependence$QSSTRESC[opiate_dependence$USUBJID=="09_032556"] <- 
  "Duplicate - changes from D to A"
opiate_dependence$QSSTRESC[opiate_dependence$USUBJID=="09_095226"] <- 
  "Duplicate - D and A responses"
# ACTION (Code provided): relabel variable column to reflect that we are looking
#     at opiates only
colnames(opiate_dependence)[2] <- "opiates"
# ACTION (Code provided): incorporate information on interviewers' assessments 
#       on the main substance used
temp <- qs[qs$QSTEST=="INTERVIEWER RATED SUBSTANCE OF ABUSE",c("USUBJID",
                                                               "QSSTRESC")]
temp <- temp[order(temp$USUBJID),]
temp <- temp[temp$QSSTRESC=="OPIATES",]
colnames(temp)[2] <- "Interviewer_rated_SA"
opiate_dependence <- merge(opiate_dependence,temp,by="USUBJID",all = TRUE)
# ACTION (Code provided): incorporate information on treatment arm
temp <- dm[,c("USUBJID","ARM")]
opiate_dependence <- merge(opiate_dependence,temp,by="USUBJID",all = TRUE)
opiate_dependence <- opiate_dependence[order(opiate_dependence$USUBJID),]
# ACTION (Code provided): identify those with inconsistent duplicates
temp <- qs[qs$QSTEST=="INTERVIEWER CONCURRENCE",]
temp <- temp[order(temp$USUBJID),]
check <- temp[c(temp$USUBJID=="09_071868"|temp$USUBJID=="09_047169"|
                  temp$USUBJID=="09_042184"|temp$USUBJID=="09_034412"|
                  temp$USUBJID=="09_032556"|temp$USUBJID=="09_095226"|
                  temp$USUBJID=="09_014125"|temp$USUBJID=="09_095226"|
                  temp$USUBJID=="09_060641"),]
temp$drop <- 0
temp$drop[which(temp$USUBJID=="09_014125")[1]] <- 1
temp$QSSTRESC[temp$USUBJID=="09_014125"] <- "No - Inconsistent Duplicate"
temp$drop[which(temp$USUBJID=="09_042184")[1]] <- 1
temp$QSSTRESC[temp$USUBJID=="09_042184"] <- "No - Inconsistent Duplicate"
temp$drop[which(temp$USUBJID=="09_071868")[1]] <- 1
temp$QSSTRESC[temp$USUBJID=="09_071868"] <- "No - Inconsistent Duplicate"
temp$drop[which(temp$USUBJID=="09_047169")[1]] <- 1
temp$drop[which(temp$USUBJID=="09_034412")[1]] <- 1
temp$drop[which(temp$USUBJID=="09_032556")[1]] <- 1
temp$drop[which(temp$USUBJID=="09_095226")[1]] <- 1
temp$drop[which(temp$USUBJID=="09_095226")[1]] <- 1
temp$drop[which(temp$USUBJID=="09_060641")[1]] <- 1
temp <- temp[temp$drop==0,c("USUBJID","QSSTRESC")]
colnames(temp)[2] <- "INTERVIEWER CONCURRENCE"
opiate_dependence <- merge(opiate_dependence,temp,by="USUBJID",all = TRUE)
# ACTION (Code provided): define those meeting the inclusion criteria so far
opiate_dependence$inclusion <- 0
opiate_dependence$inclusion[complete.cases(opiate_dependence$opiates)&
              opiate_dependence$opiates=="D: YES (MORE THAN 10 DAYS)"] <- 1
opiate_dependence$inclusion[complete.cases(opiate_dependence$Interviewer_rated_SA)&
              opiate_dependence$Interviewer_rated_SA=="OPIATES"] <- 1
#  ACTION (Code provided): checking which ones meet the criteria for dependence
temp <- qs[qs$QSTEST=="DEPENDENCE-TOTAL=3 + PRESENT-OPIATES",c("USUBJID",
           "QSSTRESC","QSDY")]
temp <- temp[order(temp$USUBJID),]
temp$drop <- 0
temp$drop[which(temp$USUBJID=="09_014125")[1]] <- 1
temp$drop[which(temp$USUBJID=="09_071868")[1]] <- 1
temp$drop[which(temp$USUBJID=="09_047169")[1]] <- 1
temp$drop[which(temp$USUBJID=="09_042184")[1]] <- 1
temp$drop[which(temp$USUBJID=="09_034412")[1]] <- 1
temp$drop[which(temp$USUBJID=="09_032556")[1]] <- 1
temp$drop[which(temp$USUBJID=="09_095226")[1]] <- 1
temp$drop[which(temp$USUBJID=="09_060641")[1]] <- 1
temp <- temp[temp$drop==0,c(1:2)]
temp$QSSTRESC[temp$USUBJID=="09_032556"] <- "Duplicate changes from 2 to 7"
opiate_dependence <- merge(opiate_dependence,temp,by="USUBJID",all = TRUE)
# ACTION (Code provided): relabel variable column
colnames(opiate_dependence)[8] <- "DEPENDENCE-TOTAL"
# ACTION (Code provided): identify those with criteria score of three or more
opiate_dependence$dependence_criteria <- 0
opiate_dependence$dependence_criteria[complete.cases(opiate_dependence$`DEPENDENCE-TOTAL`)&
                                        opiate_dependence$`DEPENDENCE-TOTAL`>=3] <- 1
# ACTION (Code provided): update the inclusion criteria so far
opiate_dependence$inclusion <- 0
opiate_dependence$inclusion[opiate_dependence$opiates=="D: YES (MORE THAN 10 DAYS)"|
                              opiate_dependence$dependence_criteria==1] <- 1
# ACTION (Code provided): drop unnecessary variables
opiate_dependence <- opiate_dependence[,c(1:6,8:9)]
#  ACTION (Code provided): checking the variable 'INTERVIEWER RATED SCORE FOR 
#     SUBSTANCE'
temp <- qs[qs$QSTEST=="INTERVIEWER RATED SCORE FOR SUBSTANCE",]
temp_2 <- opiate_dependence$USUBJID[complete.cases(opiate_dependence$Interviewer_rated_SA)]
temp <- temp[temp$USUBJID %in% temp_2,]
temp <- temp[,c("USUBJID","QSSTRESC")]
colnames(temp)[2] <- "Interviewer_score"
opiate_dependence <- merge(opiate_dependence,temp,by="USUBJID",all = TRUE)
#  ACTION (Code provided): setting inclusion criteria based on those patients
#     who meet the DSM criteria 
opiate_dependence$inclusion <- 0
opiate_dependence$inclusion[complete.cases(opiate_dependence$`DEPENDENCE-TOTAL`)&
                              opiate_dependence$`DEPENDENCE-TOTAL`>=3] <- 1
#  ACTION (Code provided): identifying those receiving methadone for more than 
#     12 months
check <- opiate_dependence[complete.cases(opiate_dependence$Interviewer_rated_SA)&
                             opiate_dependence$inclusion==0,]
CM <- read_csv("cm.csv")
CM <- CM[CM$USUBJID %in% check$USUBJID,]
CM <- CM[CM$VISIT=="SCREENING",]
#  ACTION (Code provided): checking based on keywords
CM$check <- 0
CM$check[grepl("HEROIN", CM$CMINDC)] <- 1
CM$check[grepl("OPIO", CM$CMINDC)] <- 1
CM$check[grepl("OPIA", CM$CMINDC)] <- 1
CM$check[grepl("DRUG", CM$CMINDC)] <- 1
CM$check[grepl("SUBSTANCE", CM$CMINDC)] <- 1
CM$check[grepl("METHADONE", CM$CMTRT)] <- 1
CM$check[grepl("BUPRENORPHINE", CM$CMTRT)] <- 1
CM$check[grepl("BUPR", CM$CMTRT)] <- 1
CM$check[grepl("BUP", CM$CMTRT)] <- 1
CM$check[grepl("NALTREXONE", CM$CMTRT)] <- 1
CM$check[grepl("NAL", CM$CMTRT)] <- 1
CM$check[grepl("SUBOXONE", CM$CMTRT)] <- 1
CM$check[grepl("LAAM", CM$CMTRT)] <- 1
check <- CM[CM$check==1,]
#  ACTION (Code provided): checking time on treatment
qs <- read_csv("qs.csv")
temp <- unique(check$USUBJID)
#  ACTION (Code provided): select variable to look at baseline date
check2 <- qs[qs$QSCAT=="SF-36 HEALTH STATUS QUESTIONNAIRE",]
check2 <- check2[check2$VISIT=="BASELINE",]
check2 <- check2[check2$USUBJID %in% temp,]
check2 <- check2[check2$QSTEST=="DOES HEALTH LIMIT-BATHING OR DRESSING",c("USUBJID","VISIT","QSDY")]
check2 <- check2[,c("USUBJID","QSDY")]
#  ACTION (Code provided): check that the methadone treatment is overlapping 
#     with the baseline dates 
check2 <- merge(check2,check,by="USUBJID",all.x = TRUE)
table(check2$QSDY[complete.cases(check2$CMENDY)]<=check2$CMENDY[complete.cases(check2$CMENDY)])
check2$check[is.na(check2$CMENRF)] <- 0
check2$check[check2$QSDY[complete.cases(check2$CMENDY)]<=
               check2$CMENDY[complete.cases(check2$CMENDY)]] <- 1
check2 <- check2[check2$check==1,]
length(unique(check2$USUBJID))
#  ACTION (Code provided): Identify those meeting the medicated criteria
opiate_dependence$medicated <- 0
opiate_dependence$medicated[opiate_dependence$USUBJID %in% unique(check2$USUBJID)] <- 1
opiate_dependence <- opiate_dependence[c(opiate_dependence$dependence_criteria==1|
                                           opiate_dependence$medicated==1),]
#  ACTION (Code provided): Select demographic data
dm <- dm[dm$USUBJID %in% opiate_dependence$USUBJID,]
dm$AGE[is.na(dm$AGE)] <- dm$DMDTC[is.na(dm$AGE)] - dm$BRTHDTC[is.na(dm$AGE)]
dm$AGE <- as.numeric(dm$AGE)
dm$NHWHITE <- 0  
dm$NHWHITE[dm$RACE=="WHITE"&is.na(dm$ETHNIC)] <- 1  
dm$NHBLACK <- 0  
dm$NHBLACK[dm$RACE=="BLACK, AFRICAN AMERICAN, OR NEGRO"&is.na(dm$ETHNIC)] <- 1  
dm$NHOTHER <- 0
dm$NHOTHER[dm$NHWHITE==0&dm$NHBLACK==0&is.na(dm$ETHNIC)] <- 1
dm$HISPANIC <- 0
dm$HISPANIC[complete.cases(dm$ETHNIC)] <- 1
dm <- dm[,c("USUBJID","AGE","SEX","NHWHITE","NHBLACK","NHOTHER","HISPANIC",
            "ARM")]
colnames(dm)[1] <- "patdeid"
# ACTION (Code provided): relabel data frame to 'CTN0009' and remove data 
#     objects no longer needed
CTN0009 <- dm
rm(dm,check,check2,CM,opiate_dependence,qs,temp,temp_2)
################################################################################
# ACTION (Code not provided): Specify your working directory for CTN0030 here
#*#*#*#*#*#*#*#*#*#*#*#*#*#*#*#*#*#*#*#*#*#*#*#*#*#*#*#*#*#
# ACTION (Code provided): open file containing demographic information 
dm <- read_csv("T_FRDEM.csv")
# ACTION (Code provided): code below provides variables for CTN0030
dm$AGE <- (dm$DEM001/365.25)*-1
dm$SEX <- "M"
dm$SEX[dm$DEM002==2] <- "F"
dm$NHWHITE <- 0  
dm$NHWHITE[dm$DEM003A==2&is.na(dm$DEM004A)&is.na(dm$DEM004B)&is.na(dm$DEM004C)&
             is.na(dm$DEM004D)&complete.cases(dm$DEM004E)&dm$DEM004E==5&
             is.na(dm$DEM004F)] <- 1
dm$NHBLACK <- 0  
dm$NHBLACK[dm$DEM003A==2&is.na(dm$DEM004A)&is.na(dm$DEM004B)&is.na(dm$DEM004E)&
             is.na(dm$DEM004D)&complete.cases(dm$DEM004C)&dm$DEM004C==3&
             is.na(dm$DEM004F)] <- 1
dm$NHOTHER <- 0  
dm$NHOTHER[dm$NHWHITE==0&dm$NHBLACK==0&dm$DEM003A==2] <- 1
dm$HISPANIC <- 0  
dm$HISPANIC[dm$DEM003A==1] <- 1
dm$NHWHITE[complete.cases(dm$DEM004H)] <- NA
dm$NHBLACK[complete.cases(dm$DEM004H)] <- NA
dm$NHOTHER[complete.cases(dm$DEM004H)] <- NA
dm$HISPANIC[complete.cases(dm$DEM004H)] <- NA
# ACTION (Code provided): code below provides information on the treatment arm
T_FRRND <- read_csv("T_FRRND.csv")
T_FRRND <- T_FRRND[,c("patdeid","RND002")]
colnames(T_FRRND)[2] <- "ARM"
T_FRRND$ARM[T_FRRND$ARM==1] <- "RANDOMISED"
T_FRRND$ARM[T_FRRND$ARM==0] <- "NOT RANDOMISED"
dm <- merge(dm,T_FRRND,by="patdeid",all=TRUE)
dm <- dm[,c("patdeid","AGE","SEX","NHWHITE","NHBLACK","NHOTHER","HISPANIC",
            "ARM")]
# ACTION (Code provided): relabel data frame to 'CTN0030' and remove data 
#     objects no longer needed
CTN0030 <- dm
rm(list=ls()[! ls() %in% c("CTN0001","CTN0002","CTN0009","CTN0030")])
################################################################################
# ACTION (Code not provided): Specify your working directory for CTN0049 here
#*#*#*#*#*#*#*#*#*#*#*#*#*#*#*#*#*#*#*#*#*#*#*#*#*#*#*#*#*#
# ACTION (Code provided): the first step involves identifying those receiving
#     treatment at the beginning of the trial - open relevant data file
SUD <- read_csv("SUD.csv")
# ACTION (Code provided): patients receiving Buprenorphine need to be dropped
#     as we cannot pinpoint the timing of this treatment in relation to HRQoL
#     data collection time points
SUD$drop <- 0
SUD$drop[complete.cases(SUD$SUOUTSBX)&
           SUD$SUOUTSBX==1] <- 1
drop_buprenorphine <- unique(SUD$PROJID[SUD$drop==1])
# ACTION (Code provided): steps to identify those participants engaging in 
#     "problem" drug use - open relevant data file
ASA <- read_csv("ASA.csv")
# ACTION (Code provided): select baseline time points
ASA <- ASA[ASA$VISNO=="00",]
# ACTION (Code provided): selecting responses capturing "problem" drug use
#     3 = heroin, 5 = opiate/other analgesics, 15 = alcohol+drugs, 
#     16 = multiple drugs but no alcohol
ASA <- ASA[c(ASA$ASMAJDRG==3|
               ASA$ASMAJDRG==5|
               ASA$ASMAJDRG==15|
               ASA$ASMAJDRG==16),]
# ACTION (Code provided): establishing if this involves opioid use based on two
#     variables, the age of onset of opioid use ("ASHERONS") and reporting 
#     ongoing opioid use ("ASOPIONS")
ASA$keep <- 0
ASA$keep[complete.cases(ASA$ASHERONS)&ASA$ASHERONS>=0&
           complete.cases(ASA$ASHER30D)&ASA$ASHER30D>0] <- 1
ASA$keep[complete.cases(ASA$ASOPIONS)&ASA$ASOPIONS>=0&
           complete.cases(ASA$ASOPI30D)&ASA$ASOPI30D>0] <- 1
keep_problematic_opioid_use <- unique(ASA$PROJID[ASA$keep==1])
# ACTION (Code provided): establishing if participants receive methadone 
#       treatment in the past 30 days
SUD <- SUD[SUD$VISNO=="00",]
SUD <- SUD[complete.cases(SUD$SUOUTMET)&
             SUD$SUOUTMET==1,]
ASA <- read_csv("ASA.csv")
ASA <- ASA[ASA$VISNO=="00",]
ASA <- ASA[ASA$PROJID %in% SUD$PROJID,]
keep_methadone_treated <- ASA$PROJID[complete.cases(ASA$ASMDP30D)&
                                       ASA$ASMDP30D>0]
# ACTION (Code provided): next we can select all participants meeting the 
#       inclusion criteria
inclusion_criteria <- unique(c(keep_methadone_treated,
                               keep_problematic_opioid_use))
inclusion_criteria <- data.frame(inclusion_criteria)
inclusion_criteria$drop <- 0
inclusion_criteria$drop[inclusion_criteria$inclusion_criteria %in% 
                          drop_buprenorphine] <- 1
keep <- inclusion_criteria$inclusion_criteria[inclusion_criteria$drop==0]
# ACTION (Code provided): code below provides variables for CTN0049
dm <- read_csv("DEM.csv")
colnames(dm)[3] <- "patdeid"
dm <- dm[dm$patdeid %in% keep,]
dm$AGE <- dm$DEBRTHDT
dm$AGE <- as.numeric(dm$AGE)
dm$SEX <- "M"
dm$SEX[dm$DEGENDER==2] <- "F"
dm$NHWHITE <- 0  
dm$NHWHITE[dm$DEWHITE==1&dm$DEBLACK==0&dm$DEETHNIC==2&
             dm$DEAMEIND==0&dm$DEASIAN==0&dm$DEHAWAII==0&dm$DEOTHER==0] <- 1 
dm$NHWHITE[dm$DEUNKNOW==1] <- NA
dm$NHBLACK <- 0  
dm$NHBLACK[dm$DEWHITE==0&dm$DEBLACK==1&dm$DEETHNIC==2&
             dm$DEAMEIND==0&dm$DEASIAN==0&dm$DEHAWAII==0&dm$DEOTHER==0] <- 1  
dm$NHBLACK[dm$DEUNKNOW==1] <- NA
dm$NHOTHER <- 0
dm$NHOTHER[dm$NHWHITE==0&dm$NHBLACK==0&dm$DEETHNIC==2] <- 1
dm$NHOTHER[dm$DEUNKNOW==1] <- NA
dm$HISPANIC <- 0
dm$HISPANIC[dm$DEETHNIC==1] <- 1
dm$HISPANIC[dm$DEUNKNOW==1] <- NA
# ACTION (Code provided): include information on the treatment arm
ENROLL <- read_csv("ENROLL.csv")
ENROLL <- ENROLL[ENROLL$PROJID %in% dm$patdeid,]
ENROLL <- ENROLL[complete.cases(ENROLL$TRTTRUE),]
ENROLL <- ENROLL[c(ENROLL$TRTTRUE!="FAILURE"),]
ENROLL <- ENROLL[c(ENROLL$TRTTRUE!="PSAT"),]
ENROLL <- ENROLL[,c("PROJID","TRTTRUE")]
colnames(ENROLL)[1] <- "patdeid"
colnames(ENROLL)[2] <- "ARM"
dm <- merge(dm,ENROLL,by="patdeid",all = TRUE)
dm <- dm[,c("patdeid","AGE","SEX","NHWHITE","NHBLACK","NHOTHER","HISPANIC","ARM")]
# ACTION (Code provided): relabel data frame to 'CTN0049' and remove data 
#     objects no longer needed
CTN0049 <- dm
rm(list=ls()[! ls() %in% c("CTN0001","CTN0002","CTN0009","CTN0030","CTN0049")])
################################################################################
# ACTION (Code not provided): Specify your working directory for CTN0051 here
#*#*#*#*#*#*#*#*#*#*#*#*#*#*#*#*#*#*#*#*#*#*#*#*#*#*#*#*#*#
# ACTION (Code provided): open file containing demographic information 
dm <- read_csv("DEM.csv")
# ACTION (Code provided): relabel patient identifier number to match other data
colnames(dm)[2] <- "patdeid"
# ACTION (Code provided): code below provides variables for CTN0051
dm$AGE <- dm$DEBRTHDT
dm$AGE <- as.numeric(dm$AGE)
dm$SEX<- NA
dm$SEX[dm$DEGENDER==1] <- "M"
dm$SEX[dm$DEGENDER==2] <- "F"
dm$NHWHITE <- 0  
dm$NHWHITE[dm$DEHISPNC==0&
             complete.cases(dm$DEWHITE)&dm$DEWHITE==1&
             is.na(dm$DEBLACK)&is.na(dm$DEAMEIND)&is.na(dm$DEALASKA)&is.na(dm$DEHAWAII)&
             is.na(dm$DEGUAM)&is.na(dm$DESAMOAN)&is.na(dm$DEPACISL)&
             is.na(dm$DEASAIND)&is.na(dm$DECHINA)&is.na(dm$DEFILIPN)&is.na(dm$DEJAPAN)&
             is.na(dm$DEKOREA)&is.na(dm$DEVIETNM)&is.na(dm$DEASIAN)&
             is.na(dm$DERACEOT)&is.na(dm$DERACEDK)&is.na(dm$DERACERF)] <- 1 
dm$NHWHITE[dm$DERACEDK|dm$DERACERF] <- NA
dm$NHBLACK <- 0  
dm$NHBLACK[dm$DEHISPNC==0&
             complete.cases(dm$DEBLACK)&dm$DEBLACK==1&
             is.na(dm$DEWHITE)&is.na(dm$DEAMEIND)&is.na(dm$DEALASKA)&is.na(dm$DEHAWAII)&
             is.na(dm$DEGUAM)&is.na(dm$DESAMOAN)&is.na(dm$DEPACISL)&
             is.na(dm$DEASAIND)&is.na(dm$DECHINA)&is.na(dm$DEFILIPN)&is.na(dm$DEJAPAN)&
             is.na(dm$DEKOREA)&is.na(dm$DEVIETNM)&is.na(dm$DEASIAN)&
             is.na(dm$DERACEOT)&is.na(dm$DERACEDK)&is.na(dm$DERACERF)] <- 1 
dm$NHBLACK[dm$DERACEDK|dm$DERACERF] <- NA
dm$NHOTHER <- 0
dm$NHOTHER[dm$NHWHITE==0&dm$NHBLACK==0&dm$DEHISPNC==0] <- 1
dm$NHOTHER[dm$DERACEDK|dm$DERACERF] <- NA
dm$HISPANIC <- 0
dm$HISPANIC[dm$DEHISPNC==1] <- 1
dm$HISPANIC[dm$DERACEDK|dm$DERACERF] <- NA
# ACTION (Code provided): include information on the treatment arm
ENROLL <- read_csv("ENROLL.csv")
ENROLL <- ENROLL[,c("PATID","TRTSHOWN")]
# ACTION (Code provided): relabel variables to match other data
colnames(ENROLL)[1] <- "patdeid"
colnames(ENROLL)[2] <- "ARM"
dm <- merge(dm,ENROLL,by="patdeid",all = TRUE)
dm <- dm[,c("patdeid","AGE","SEX","NHWHITE","NHBLACK","NHOTHER","HISPANIC",
            "ARM")]
# ACTION (Code provided): relabel data frame to 'CTN0051' and remove data 
#     objects no longer needed
CTN0051 <- dm
rm(list=ls()[! ls() %in% c("CTN0001","CTN0002","CTN0009","CTN0030","CTN0049",
                           "CTN0051")])
################################################################################
################################################################################
# SECTION DESCRIPTION: extracting HRQoL variables
#       Lines: 505-1090                                                                          
################################################################################
################################################################################
# ACTION (Code not provided): Specify your working directory for CTN0001 here
#*#*#*#*#*#*#*#*#*#*#*#*#*#*#*#*#*#*#*#*#*#*#*#*#*#*#*#*#*#
# ACTION (Code provided): open file containing HRQoL information 
CTN0001_temp <- read_csv("qs.csv")
# ACTION (Code provided): select SF36 data
CTN0001_temp <- CTN0001_temp[CTN0001_temp$QSCAT=="SF-36 - HEALTH STATUS",]
# ACTION (Code provided): the code below converts the SF12 responses to numeric
#       values
SF12 <- CTN0001_temp[CTN0001_temp$QSTEST=="IN GENERAL, WOULD YOU SAY YOUR HEALTH IS",c("USUBJID","VISIT","QSDY","QSSTRESC")]
SF12$SF12_GeneralHealthToday <- NA
SF12$SF12_GeneralHealthToday[SF12$QSSTRESC=="EXCELLENT"] <- 1
SF12$SF12_GeneralHealthToday[SF12$QSSTRESC=="VERY GOOD"] <- 2
SF12$SF12_GeneralHealthToday[SF12$QSSTRESC=="GOOD"] <- 3
SF12$SF12_GeneralHealthToday[SF12$QSSTRESC=="FAIR"] <- 4
SF12$SF12_GeneralHealthToday[SF12$QSSTRESC=="POOR"] <- 5
SF12 <- SF12[,c(1,2,3,5)]
temp <- CTN0001_temp[CTN0001_temp$QSTEST=="DOES HEALTH LIMIT-MODERATE ACTIVITIES",c("USUBJID","VISIT","QSDY","QSSTRESC")]
temp$SF12TypicalDayLimitModAct <- NA
temp$SF12TypicalDayLimitModAct[temp$QSSTRESC=="YES, LIMITED A LOT"] <- 1
temp$SF12TypicalDayLimitModAct[temp$QSSTRESC=="YES, LIMITED A LITTLE"] <- 2
temp$SF12TypicalDayLimitModAct[temp$QSSTRESC=="NO, NOT LIMITED AT ALL"] <- 3
temp <- temp[,c(1,2,3,5)]
SF12 <- merge(SF12,temp,by=c("USUBJID","VISIT","QSDY"),all=TRUE)
temp <- CTN0001_temp[CTN0001_temp$QSTEST=="DOES HEALTH LIMIT-CLIMB >1 FLIGHTSTAIRS",c("USUBJID","VISIT","QSDY","QSSTRESC")]
temp$SF12TypicalDayLimitClimbSevFlightsStairs <- NA
temp$SF12TypicalDayLimitClimbSevFlightsStairs[temp$QSSTRESC=="YES, LIMITED A LOT"] <- 1
temp$SF12TypicalDayLimitClimbSevFlightsStairs[temp$QSSTRESC=="YES, LIMITED A LITTLE"] <- 2
temp$SF12TypicalDayLimitClimbSevFlightsStairs[temp$QSSTRESC=="NO, NOT LIMITED AT ALL"] <- 3
temp <- temp[,c(1,2,3,5)]
SF12 <- merge(SF12,temp,by=c("USUBJID","VISIT","QSDY"),all=TRUE)
temp <- CTN0001_temp[CTN0001_temp$QSTEST=="PAST 4 WKS-ACCOMPLISHED LESS-PHYS",c("USUBJID","VISIT","QSDY","QSSTRESC")]
temp$SF12FourWksAccompLessPhys <- NA
temp$SF12FourWksAccompLessPhys[temp$QSSTRESC=="YES"] <- 1
temp$SF12FourWksAccompLessPhys[temp$QSSTRESC=="NO"] <- 2
temp <- temp[,c(1,2,3,5)]
SF12 <- merge(SF12,temp,by=c("USUBJID","VISIT","QSDY"),all=TRUE)
temp <- CTN0001_temp[CTN0001_temp$QSTEST=="PAST 4 WKS-LIMITED IN KIND OF WORK-PHYS",c("USUBJID","VISIT","QSDY","QSSTRESC")]
temp$SF12FourWksLimitWorkPhys <- NA
temp$SF12FourWksLimitWorkPhys[temp$QSSTRESC=="YES"] <- 1
temp$SF12FourWksLimitWorkPhys[temp$QSSTRESC=="NO"] <- 2
temp <- temp[,c(1,2,3,5)]
SF12 <- merge(SF12,temp,by=c("USUBJID","VISIT","QSDY"),all=TRUE)
temp <- CTN0001_temp[CTN0001_temp$QSTEST=="PAST 4 WKS-ACCOMPLISHED LESS-EMOT",c("USUBJID","VISIT","QSDY","QSSTRESC")]
temp$SF12FourWksAccompLessMent <- NA
temp$SF12FourWksAccompLessMent[temp$QSSTRESC=="YES"] <- 1
temp$SF12FourWksAccompLessMent[temp$QSSTRESC=="NO"] <- 2
temp <- temp[,c(1,2,3,5)]
SF12 <- merge(SF12,temp,by=c("USUBJID","VISIT","QSDY"),all=TRUE)
temp <- CTN0001_temp[CTN0001_temp$QSTEST=="PAST 4 WKS-NOT DONE CAREFULLY-EMOT",c("USUBJID","VISIT","QSDY","QSSTRESC")]
temp$SF12FourWksLimitWorkMent <- NA
temp$SF12FourWksLimitWorkMent[temp$QSSTRESC=="YES"] <- 1
temp$SF12FourWksLimitWorkMent[temp$QSSTRESC=="NO"] <- 2
temp <- temp[,c(1,2,3,5)]
SF12 <- merge(SF12,temp,by=c("USUBJID","VISIT","QSDY"),all=TRUE)
temp <- CTN0001_temp[CTN0001_temp$QSTEST=="PAIN INTERFERE W/NORMAL WORK-PAST4 WK",c("USUBJID","VISIT","QSDY","QSSTRESC")]
temp$SF12PainInterferedWork <- NA
temp$SF12PainInterferedWork[temp$QSSTRESC=="NOT AT ALL"] <- 1
temp$SF12PainInterferedWork[temp$QSSTRESC=="SLIGHTLY"] <- 2
temp$SF12PainInterferedWork[temp$QSSTRESC=="MODERATELY"] <- 3
temp$SF12PainInterferedWork[temp$QSSTRESC=="QUITE A BIT"] <- 4
temp$SF12PainInterferedWork[temp$QSSTRESC=="EXTREMELY"] <- 5
temp <- temp[,c(1,2,3,5)]
SF12 <- merge(SF12,temp,by=c("USUBJID","VISIT","QSDY"),all=TRUE)
temp <- CTN0001_temp[CTN0001_temp$QSTEST=="PAST 4 WEEKS-FELT CALM AND PEACEFUL?",c("USUBJID","VISIT","QSDY","QSSTRESC")]
temp$SF12FourWksCalmPeaceful <- NA
temp$SF12FourWksCalmPeaceful[temp$QSSTRESC=="ALL OF THE TIME"] <- 1
temp$SF12FourWksCalmPeaceful[temp$QSSTRESC=="MOST OF THE TIME"] <- 2
temp$SF12FourWksCalmPeaceful[temp$QSSTRESC=="A GOOD BIT OF THE TIME"] <- 3
temp$SF12FourWksCalmPeaceful[temp$QSSTRESC=="SOME OF THE TIME"] <- 4
temp$SF12FourWksCalmPeaceful[temp$QSSTRESC=="A LITTLE OF THE TIME"] <- 5
temp$SF12FourWksCalmPeaceful[temp$QSSTRESC=="NONE OF THE TIME"] <- 6
temp <- temp[,c(1,2,3,5)]
SF12 <- merge(SF12,temp,by=c("USUBJID","VISIT","QSDY"),all=TRUE)
temp <- CTN0001_temp[CTN0001_temp$QSTEST=="PAST 4 WEEKS-HAVE A LOT OF ENERGY?",c("USUBJID","VISIT","QSDY","QSSTRESC")]
temp$SF12FourWksLotOfEnergy <- NA
temp$SF12FourWksLotOfEnergy[temp$QSSTRESC=="ALL OF THE TIME"] <- 1
temp$SF12FourWksLotOfEnergy[temp$QSSTRESC=="MOST OF THE TIME"] <- 2
temp$SF12FourWksLotOfEnergy[temp$QSSTRESC=="A GOOD BIT OF THE TIME"] <- 3
temp$SF12FourWksLotOfEnergy[temp$QSSTRESC=="SOME OF THE TIME"] <- 4
temp$SF12FourWksLotOfEnergy[temp$QSSTRESC=="A LITTLE OF THE TIME"] <- 5
temp$SF12FourWksLotOfEnergy[temp$QSSTRESC=="NONE OF THE TIME"] <- 6
temp <- temp[,c(1,2,3,5)]
SF12 <- merge(SF12,temp,by=c("USUBJID","VISIT","QSDY"),all=TRUE)
temp <- CTN0001_temp[CTN0001_temp$QSTEST=="PAST 4 WEEKS-FELT DOWNHEARTED/BLUE?",c("USUBJID","VISIT","QSDY","QSSTRESC")]
temp$SF12FourWksDownheartedBlue <- NA
temp$SF12FourWksDownheartedBlue[temp$QSSTRESC=="ALL OF THE TIME"] <- 1
temp$SF12FourWksDownheartedBlue[temp$QSSTRESC=="MOST OF THE TIME"] <- 2
temp$SF12FourWksDownheartedBlue[temp$QSSTRESC=="A GOOD BIT OF THE TIME"] <- 3
temp$SF12FourWksDownheartedBlue[temp$QSSTRESC=="SOME OF THE TIME"] <- 4
temp$SF12FourWksDownheartedBlue[temp$QSSTRESC=="A LITTLE OF THE TIME"] <- 5
temp$SF12FourWksDownheartedBlue[temp$QSSTRESC=="NONE OF THE TIME"] <- 6
temp <- temp[,c(1,2,3,5)]
SF12 <- merge(SF12,temp,by=c("USUBJID","VISIT","QSDY"),all=TRUE)
temp <- CTN0001_temp[CTN0001_temp$QSTEST=="PAST 4WK-PROB. INTERFERED W/SOCIAL ACT.",c("USUBJID","VISIT","QSDY","QSSTRESC")]
temp$SF12FourWksPhysMentInterferedSocAct <- NA
temp$SF12FourWksPhysMentInterferedSocAct[temp$QSSTRESC=="ALL OF THE TIME"] <- 1
temp$SF12FourWksPhysMentInterferedSocAct[temp$QSSTRESC=="MOST OF THE TIME"] <- 2
temp$SF12FourWksPhysMentInterferedSocAct[temp$QSSTRESC=="SOME OF THE TIME"] <- 3
temp$SF12FourWksPhysMentInterferedSocAct[temp$QSSTRESC=="A LITTLE OF THE TIME"] <- 4
temp$SF12FourWksPhysMentInterferedSocAct[temp$QSSTRESC=="NONE OF THE TIME"] <- 5
temp <- temp[,c(1,2,3,5)]
SF12 <- merge(SF12,temp,by=c("USUBJID","VISIT","QSDY"),all=TRUE)
# ACTION (Code provided): exploring patterns of missing data
columns <- c(which(colnames(SF12)=="SF12_GeneralHealthToday"),
             which(colnames(SF12)=="SF12FourWksAccompLessMent"),
             which(colnames(SF12)=="SF12FourWksAccompLessPhys"),
             which(colnames(SF12)=="SF12FourWksCalmPeaceful"),
             which(colnames(SF12)=="SF12TypicalDayLimitModAct"),
             which(colnames(SF12)=="SF12FourWksDownheartedBlue"),
             which(colnames(SF12)=="SF12FourWksLimitWorkMent"),
             which(colnames(SF12)=="SF12FourWksLimitWorkPhys"),
             which(colnames(SF12)=="SF12FourWksLotOfEnergy"),
             which(colnames(SF12)=="SF12FourWksPhysMentInterferedSocAct"),
             which(colnames(SF12)=="SF12PainInterferedWork"),
             which(colnames(SF12)=="SF12TypicalDayLimitClimbSevFlightsStairs"))
backup <- SF12
SF12 <- SF12[,columns]
temp <- is.na(SF12)
SF12_missing_items <- rowSums(temp)
table(SF12_missing_items)
# ACTION (Code provided): tidying data
CTN0001_SF12_V1 <- backup
CTN0001_SF12_V1$Dataset <- "CTN0001_temp"
# ACTION (Code provided): remove data objects no longer needed
rm(list=ls()[! ls() %in% c("CTN0001","CTN0002","CTN0009","CTN0030","CTN0049",
                           "CTN0051","CTN0001_SF12_V1")])
################################################################################
# ACTION (Code not provided): Specify your working directory for CTN0002 here
#*#*#*#*#*#*#*#*#*#*#*#*#*#*#*#*#*#*#*#*#*#*#*#*#*#*#*#*#*#
# ACTION (Code provided): open file containing HRQoL information 
CTN0002_temp_SF12_V1 <- read_csv("qs.csv")
# ACTION (Code provided): select SF36 data
CTN0002_temp_SF12_V1 <- CTN0002_temp_SF12_V1[CTN0002_temp_SF12_V1$QSCAT=="SF-36 - HEALTH STATUS",]
# ACTION (Code provided): the code below converts the SF12 responses to numeric
#       values
SF12 <- CTN0002_temp_SF12_V1[CTN0002_temp_SF12_V1$QSTEST=="IN GENERAL, WOULD YOU SAY YOUR HEALTH IS",c("USUBJID","VISIT","QSDY","QSSTRESC")]
SF12$SF12_GeneralHealthToday <- NA
SF12$SF12_GeneralHealthToday[SF12$QSSTRESC=="EXCELLENT"] <- 1
SF12$SF12_GeneralHealthToday[SF12$QSSTRESC=="VERY GOOD"] <- 2
SF12$SF12_GeneralHealthToday[SF12$QSSTRESC=="GOOD"] <- 3
SF12$SF12_GeneralHealthToday[SF12$QSSTRESC=="FAIR"] <- 4
SF12$SF12_GeneralHealthToday[SF12$QSSTRESC=="POOR"] <- 5
SF12 <- SF12[,c(1,2,3,5)]
temp <- CTN0002_temp_SF12_V1[CTN0002_temp_SF12_V1$QSTEST=="DOES HEALTH LIMIT-MODERATE ACTIVITIES",c("USUBJID","VISIT","QSDY","QSSTRESC")]
temp$SF12TypicalDayLimitModAct <- NA
temp$SF12TypicalDayLimitModAct[temp$QSSTRESC=="YES, LIMITED A LOT"] <- 1
temp$SF12TypicalDayLimitModAct[temp$QSSTRESC=="YES, LIMITED A LITTLE"] <- 2
temp$SF12TypicalDayLimitModAct[temp$QSSTRESC=="NO, NOT LIMITED AT ALL"] <- 3
temp <- temp[,c(1,2,3,5)]
SF12 <- merge(SF12,temp,by=c("USUBJID","VISIT","QSDY"),all=TRUE)
temp <- CTN0002_temp_SF12_V1[CTN0002_temp_SF12_V1$QSTEST=="DOES HEALTH LIMIT-CLIMB >1 FLIGHTSTAIRS",c("USUBJID","VISIT","QSDY","QSSTRESC")]
temp$SF12TypicalDayLimitClimbSevFlightsStairs <- NA
temp$SF12TypicalDayLimitClimbSevFlightsStairs[temp$QSSTRESC=="YES, LIMITED A LOT"] <- 1
temp$SF12TypicalDayLimitClimbSevFlightsStairs[temp$QSSTRESC=="YES, LIMITED A LITTLE"] <- 2
temp$SF12TypicalDayLimitClimbSevFlightsStairs[temp$QSSTRESC=="NO, NOT LIMITED AT ALL"] <- 3
temp <- temp[,c(1,2,3,5)]
SF12 <- merge(SF12,temp,by=c("USUBJID","VISIT","QSDY"),all=TRUE)
temp <- CTN0002_temp_SF12_V1[CTN0002_temp_SF12_V1$QSTEST=="PAST 4 WKS-ACCOMPLISHED LESS-PHYS",c("USUBJID","VISIT","QSDY","QSSTRESC")]
temp$SF12FourWksAccompLessPhys <- NA
temp$SF12FourWksAccompLessPhys[temp$QSSTRESC=="YES"] <- 1
temp$SF12FourWksAccompLessPhys[temp$QSSTRESC=="NO"] <- 2
temp <- temp[,c(1,2,3,5)]
SF12 <- merge(SF12,temp,by=c("USUBJID","VISIT","QSDY"),all=TRUE)
temp <- CTN0002_temp_SF12_V1[CTN0002_temp_SF12_V1$QSTEST=="PAST 4 WKS-LIMITED IN KIND OF WORK-PHYS",c("USUBJID","VISIT","QSDY","QSSTRESC")]
temp$SF12FourWksLimitWorkPhys <- NA
temp$SF12FourWksLimitWorkPhys[temp$QSSTRESC=="YES"] <- 1
temp$SF12FourWksLimitWorkPhys[temp$QSSTRESC=="NO"] <- 2
temp <- temp[,c(1,2,3,5)]
SF12 <- merge(SF12,temp,by=c("USUBJID","VISIT","QSDY"),all=TRUE)
temp <- CTN0002_temp_SF12_V1[CTN0002_temp_SF12_V1$QSTEST=="PAST 4 WKS-ACCOMPLISHED LESS-EMOT",c("USUBJID","VISIT","QSDY","QSSTRESC")]
temp$SF12FourWksAccompLessMent <- NA
temp$SF12FourWksAccompLessMent[temp$QSSTRESC=="YES"] <- 1
temp$SF12FourWksAccompLessMent[temp$QSSTRESC=="NO"] <- 2
temp <- temp[,c(1,2,3,5)]
SF12 <- merge(SF12,temp,by=c("USUBJID","VISIT","QSDY"),all=TRUE)
temp <- CTN0002_temp_SF12_V1[CTN0002_temp_SF12_V1$QSTEST=="PAST 4 WKS-NOT DONE CAREFULLY-EMOT",c("USUBJID","VISIT","QSDY","QSSTRESC")]
temp$SF12FourWksLimitWorkMent <- NA
temp$SF12FourWksLimitWorkMent[temp$QSSTRESC=="YES"] <- 1
temp$SF12FourWksLimitWorkMent[temp$QSSTRESC=="NO"] <- 2
temp <- temp[,c(1,2,3,5)]
SF12 <- merge(SF12,temp,by=c("USUBJID","VISIT","QSDY"),all=TRUE)
temp <- CTN0002_temp_SF12_V1[CTN0002_temp_SF12_V1$QSTEST=="PAIN INTERFERE W/NORMAL WORK-PAST4 WK",c("USUBJID","VISIT","QSDY","QSSTRESC")]
temp$SF12PainInterferedWork <- NA
temp$SF12PainInterferedWork[temp$QSSTRESC=="NOT AT ALL"] <- 1
temp$SF12PainInterferedWork[temp$QSSTRESC=="SLIGHTLY"] <- 2
temp$SF12PainInterferedWork[temp$QSSTRESC=="MODERATELY"] <- 3
temp$SF12PainInterferedWork[temp$QSSTRESC=="QUITE A BIT"] <- 4
temp$SF12PainInterferedWork[temp$QSSTRESC=="EXTREMELY"] <- 5
temp <- temp[,c(1,2,3,5)]
SF12 <- merge(SF12,temp,by=c("USUBJID","VISIT","QSDY"),all=TRUE)
temp <- CTN0002_temp_SF12_V1[CTN0002_temp_SF12_V1$QSTEST=="PAST 4 WEEKS-FELT CALM AND PEACEFUL?",c("USUBJID","VISIT","QSDY","QSSTRESC")]
temp$SF12FourWksCalmPeaceful <- NA
temp$SF12FourWksCalmPeaceful[temp$QSSTRESC=="ALL OF THE TIME"] <- 1
temp$SF12FourWksCalmPeaceful[temp$QSSTRESC=="MOST OF THE TIME"] <- 2
temp$SF12FourWksCalmPeaceful[temp$QSSTRESC=="A GOOD BIT OF THE TIME"] <- 3
temp$SF12FourWksCalmPeaceful[temp$QSSTRESC=="SOME OF THE TIME"] <- 4
temp$SF12FourWksCalmPeaceful[temp$QSSTRESC=="A LITTLE OF THE TIME"] <- 5
temp$SF12FourWksCalmPeaceful[temp$QSSTRESC=="NONE OF THE TIME"] <- 6
temp <- temp[,c(1,2,3,5)]
SF12 <- merge(SF12,temp,by=c("USUBJID","VISIT","QSDY"),all=TRUE)
temp <- CTN0002_temp_SF12_V1[CTN0002_temp_SF12_V1$QSTEST=="PAST 4 WEEKS-HAVE A LOT OF ENERGY?",c("USUBJID","VISIT","QSDY","QSSTRESC")]
temp$SF12FourWksLotOfEnergy <- NA
temp$SF12FourWksLotOfEnergy[temp$QSSTRESC=="ALL OF THE TIME"] <- 1
temp$SF12FourWksLotOfEnergy[temp$QSSTRESC=="MOST OF THE TIME"] <- 2
temp$SF12FourWksLotOfEnergy[temp$QSSTRESC=="A GOOD BIT OF THE TIME"] <- 3
temp$SF12FourWksLotOfEnergy[temp$QSSTRESC=="SOME OF THE TIME"] <- 4
temp$SF12FourWksLotOfEnergy[temp$QSSTRESC=="A LITTLE OF THE TIME"] <- 5
temp$SF12FourWksLotOfEnergy[temp$QSSTRESC=="NONE OF THE TIME"] <- 6
temp <- temp[,c(1,2,3,5)]
SF12 <- merge(SF12,temp,by=c("USUBJID","VISIT","QSDY"),all=TRUE)
temp <- CTN0002_temp_SF12_V1[CTN0002_temp_SF12_V1$QSTEST=="PAST 4 WEEKS-FELT DOWNHEARTED/BLUE?",c("USUBJID","VISIT","QSDY","QSSTRESC")]
temp$SF12FourWksDownheartedBlue <- NA
temp$SF12FourWksDownheartedBlue[temp$QSSTRESC=="ALL OF THE TIME"] <- 1
temp$SF12FourWksDownheartedBlue[temp$QSSTRESC=="MOST OF THE TIME"] <- 2
temp$SF12FourWksDownheartedBlue[temp$QSSTRESC=="A GOOD BIT OF THE TIME"] <- 3
temp$SF12FourWksDownheartedBlue[temp$QSSTRESC=="SOME OF THE TIME"] <- 4
temp$SF12FourWksDownheartedBlue[temp$QSSTRESC=="A LITTLE OF THE TIME"] <- 5
temp$SF12FourWksDownheartedBlue[temp$QSSTRESC=="NONE OF THE TIME"] <- 6
temp <- temp[,c(1,2,3,5)]
SF12 <- merge(SF12,temp,by=c("USUBJID","VISIT","QSDY"),all=TRUE)
temp <- CTN0002_temp_SF12_V1[CTN0002_temp_SF12_V1$QSTEST=="PAST 4WK-PROB. INTERFERED W/SOCIAL ACT.",c("USUBJID","VISIT","QSDY","QSSTRESC")]
temp$SF12FourWksPhysMentInterferedSocAct <- NA
temp$SF12FourWksPhysMentInterferedSocAct[temp$QSSTRESC=="ALL OF THE TIME"] <- 1
temp$SF12FourWksPhysMentInterferedSocAct[temp$QSSTRESC=="MOST OF THE TIME"] <- 2
temp$SF12FourWksPhysMentInterferedSocAct[temp$QSSTRESC=="SOME OF THE TIME"] <- 3
temp$SF12FourWksPhysMentInterferedSocAct[temp$QSSTRESC=="A LITTLE OF THE TIME"] <- 4
temp$SF12FourWksPhysMentInterferedSocAct[temp$QSSTRESC=="NONE OF THE TIME"] <- 5
temp <- temp[,c(1,2,3,5)]
SF12 <- merge(SF12,temp,by=c("USUBJID","VISIT","QSDY"),all=TRUE)
# ACTION (Code provided): exploring patterns of missing data
columns <- c(which(colnames(SF12)=="SF12_GeneralHealthToday"),
             which(colnames(SF12)=="SF12FourWksAccompLessMent"),
             which(colnames(SF12)=="SF12FourWksAccompLessPhys"),
             which(colnames(SF12)=="SF12FourWksCalmPeaceful"),
             which(colnames(SF12)=="SF12TypicalDayLimitModAct"),
             which(colnames(SF12)=="SF12FourWksDownheartedBlue"),
             which(colnames(SF12)=="SF12FourWksLimitWorkMent"),
             which(colnames(SF12)=="SF12FourWksLimitWorkPhys"),
             which(colnames(SF12)=="SF12FourWksLotOfEnergy"),
             which(colnames(SF12)=="SF12FourWksPhysMentInterferedSocAct"),
             which(colnames(SF12)=="SF12PainInterferedWork"),
             which(colnames(SF12)=="SF12TypicalDayLimitClimbSevFlightsStairs"))
backup <- SF12
SF12 <- SF12[,columns]
temp <- is.na(SF12)
SF12_missing_items <- rowSums(temp)
table(SF12_missing_items)
# ACTION (Code provided): tidying data
CTN0002_SF12_V1 <- backup
CTN0002_SF12_V1$Dataset <- "CTN0002_temp_SF12_V1"
# ACTION (Code provided): remove data objects no longer needed
rm(list=ls()[! ls() %in% c("CTN0001","CTN0002","CTN0009","CTN0030","CTN0049",
                           "CTN0051","CTN0001_SF12_V1",
                           "CTN0002_SF12_V1")])
################################################################################
# ACTION (Code not provided): Specify your working directory for CTN0009 here
#*#*#*#*#*#*#*#*#*#*#*#*#*#*#*#*#*#*#*#*#*#*#*#*#*#*#*#*#*#
# ACTION (Code provided): open file containing HRQoL information 
CTN0009_temp_SF12_V1 <- read_csv("qs.csv")
# ACTION (Code provided): select SF36 data
CTN0009_temp_SF12_V1 <- CTN0009_temp_SF12_V1[CTN0009_temp_SF12_V1$QSCAT=="SF-36 HEALTH STATUS QUESTIONNAIRE",]
# ACTION (Code provided): the code below converts the SF12 responses to numeric
#       values - accounting for data points with and without dates
SF12 <- CTN0009_temp_SF12_V1[CTN0009_temp_SF12_V1$QSTEST=="IN GENERAL, WOULD YOU SAY YOUR HEALTH IS",c("USUBJID","QSDY","VISIT","QSSTRESC")]
SF12$SF12_GeneralHealthToday <- NA
SF12$SF12_GeneralHealthToday[SF12$QSSTRESC=="EXCELLENT"] <- 1
SF12$SF12_GeneralHealthToday[SF12$QSSTRESC=="VERY GOOD"] <- 2
SF12$SF12_GeneralHealthToday[SF12$QSSTRESC=="GOOD"] <- 3
SF12$SF12_GeneralHealthToday[SF12$QSSTRESC=="FAIR"] <- 4
SF12$SF12_GeneralHealthToday[SF12$QSSTRESC=="POOR"] <- 5
SF12 <- SF12[,c(1,2,3,5)]
SF12_nodate <- SF12[is.na(SF12$QSDY),]
SF12_nodate <- SF12_nodate[,c(1,3,4)]
SF12 <- SF12[complete.cases(SF12$QSDY),]
temp <- CTN0009_temp_SF12_V1[CTN0009_temp_SF12_V1$QSTEST=="DOES HEALTH LIMIT-MODERATE ACTIVITIES",c("USUBJID","QSDY","VISIT","QSSTRESC")]
temp$SF12TypicalDayLimitModAct <- NA
temp$SF12TypicalDayLimitModAct[temp$QSSTRESC=="YES, LIMITED A LOT"] <- 1
temp$SF12TypicalDayLimitModAct[temp$QSSTRESC=="YES, LIMITED A LITTLE"] <- 2
temp$SF12TypicalDayLimitModAct[temp$QSSTRESC=="NO, NOT LIMITED AT ALL"] <- 3
temp <- temp[,c(1,2,3,5)]
temp_nodate <- temp[is.na(temp$QSDY),]
temp_nodate <- temp_nodate[,c(1,3,4)]
temp <- temp[complete.cases(temp$QSDY),]
SF12 <- merge(SF12,temp,by=c("USUBJID","QSDY","VISIT"),all.x = TRUE)
SF12_nodate <- merge(SF12_nodate,temp_nodate,by=c("USUBJID","VISIT"),all.x = TRUE)
temp <- CTN0009_temp_SF12_V1[CTN0009_temp_SF12_V1$QSTEST=="DOES HEALTH LIMIT-CLIMB >1 FLIGHTSTAIRS",c("USUBJID","QSDY","VISIT","QSSTRESC")]
temp$SF12TypicalDayLimitClimbSevFlightsStairs <- NA
temp$SF12TypicalDayLimitClimbSevFlightsStairs[temp$QSSTRESC=="YES, LIMITED A LOT"] <- 1
temp$SF12TypicalDayLimitClimbSevFlightsStairs[temp$QSSTRESC=="YES, LIMITED A LITTLE"] <- 2
temp$SF12TypicalDayLimitClimbSevFlightsStairs[temp$QSSTRESC=="NO, NOT LIMITED AT ALL"] <- 3
temp <- temp[,c(1,2,3,5)]
temp_nodate <- temp[is.na(temp$QSDY),]
temp_nodate <- temp_nodate[,c(1,3,4)]
temp <- temp[complete.cases(temp$QSDY),]
SF12 <- merge(SF12,temp,by=c("USUBJID","QSDY","VISIT"),all.x = TRUE)
SF12_nodate <- merge(SF12_nodate,temp_nodate,by=c("USUBJID","VISIT"),all.x = TRUE)
temp <- CTN0009_temp_SF12_V1[CTN0009_temp_SF12_V1$QSTEST=="PAST 4 WKS-ACCOMPLISHED LESS-PHYS",c("USUBJID","QSDY","VISIT","QSSTRESC")]
temp$SF12FourWksAccompLessPhys <- NA
temp$SF12FourWksAccompLessPhys[temp$QSSTRESC=="YES"] <- 1
temp$SF12FourWksAccompLessPhys[temp$QSSTRESC=="NO"] <- 2
temp <- temp[,c(1,2,3,5)]
temp_nodate <- temp[is.na(temp$QSDY),]
temp_nodate <- temp_nodate[,c(1,3,4)]
temp <- temp[complete.cases(temp$QSDY),]
SF12 <- merge(SF12,temp,by=c("USUBJID","QSDY","VISIT"),all.x = TRUE)
SF12_nodate <- merge(SF12_nodate,temp_nodate,by=c("USUBJID","VISIT"),all.x = TRUE)
temp <- CTN0009_temp_SF12_V1[CTN0009_temp_SF12_V1$QSTEST=="PAST 4 WKS-LIMITED IN KIND OF WORK-PHYS",c("USUBJID","QSDY","VISIT","QSSTRESC")]
temp$SF12FourWksLimitWorkPhys <- NA
temp$SF12FourWksLimitWorkPhys[temp$QSSTRESC=="YES"] <- 1
temp$SF12FourWksLimitWorkPhys[temp$QSSTRESC=="NO"] <- 2
temp <- temp[,c(1,2,3,5)]
temp_nodate <- temp[is.na(temp$QSDY),]
temp_nodate <- temp_nodate[,c(1,3,4)]
temp <- temp[complete.cases(temp$QSDY),]
SF12 <- merge(SF12,temp,by=c("USUBJID","QSDY","VISIT"),all.x = TRUE)
SF12_nodate <- merge(SF12_nodate,temp_nodate,by=c("USUBJID","VISIT"),all.x = TRUE)
temp <- CTN0009_temp_SF12_V1[CTN0009_temp_SF12_V1$QSTEST=="PAST 4 WKS-ACCOMPLISHED LESS-EMOT",c("USUBJID","QSDY","VISIT","QSSTRESC")]
temp$SF12FourWksAccompLessMent <- NA
temp$SF12FourWksAccompLessMent[temp$QSSTRESC=="YES"] <- 1
temp$SF12FourWksAccompLessMent[temp$QSSTRESC=="NO"] <- 2
temp <- temp[,c(1,2,3,5)]
temp_nodate <- temp[is.na(temp$QSDY),]
temp_nodate <- temp_nodate[,c(1,3,4)]
temp <- temp[complete.cases(temp$QSDY),]
SF12 <- merge(SF12,temp,by=c("USUBJID","QSDY","VISIT"),all.x = TRUE)
SF12_nodate <- merge(SF12_nodate,temp_nodate,by=c("USUBJID","VISIT"),all.x = TRUE)
temp <- CTN0009_temp_SF12_V1[CTN0009_temp_SF12_V1$QSTEST=="PAST 4 WKS-NOT DONE CAREFULLY-EMOT",c("USUBJID","QSDY","VISIT","QSSTRESC")]
temp$SF12FourWksLimitWorkMent <- NA
temp$SF12FourWksLimitWorkMent[temp$QSSTRESC=="YES"] <- 1
temp$SF12FourWksLimitWorkMent[temp$QSSTRESC=="NO"] <- 2
temp <- temp[,c(1,2,3,5)]
temp_nodate <- temp[is.na(temp$QSDY),]
temp_nodate <- temp_nodate[,c(1,3,4)]
temp <- temp[complete.cases(temp$QSDY),]
SF12 <- merge(SF12,temp,by=c("USUBJID","QSDY","VISIT"),all.x = TRUE)
SF12_nodate <- merge(SF12_nodate,temp_nodate,by=c("USUBJID","VISIT"),all.x = TRUE)
temp <- CTN0009_temp_SF12_V1[CTN0009_temp_SF12_V1$QSTEST=="PAIN INTERFERE W/NORMAL WORK-PAST4 WK",c("USUBJID","QSDY","VISIT","QSSTRESC")]
temp$SF12PainInterferedWork <- NA
temp$SF12PainInterferedWork[temp$QSSTRESC=="NOT AT ALL"] <- 1
temp$SF12PainInterferedWork[temp$QSSTRESC=="A LITTLE BIT"] <- 2
temp$SF12PainInterferedWork[temp$QSSTRESC=="MODERATELY"] <- 3
temp$SF12PainInterferedWork[temp$QSSTRESC=="QUITE A BIT"] <- 4
temp$SF12PainInterferedWork[temp$QSSTRESC=="EXTREMELY"] <- 5
temp <- temp[,c(1,2,3,5)]
temp_nodate <- temp[is.na(temp$QSDY),]
temp_nodate <- temp_nodate[,c(1,3,4)]
temp <- temp[complete.cases(temp$QSDY),]
SF12 <- merge(SF12,temp,by=c("USUBJID","QSDY","VISIT"),all.x = TRUE)
SF12_nodate <- merge(SF12_nodate,temp_nodate,by=c("USUBJID","VISIT"),all.x = TRUE)
temp <- CTN0009_temp_SF12_V1[CTN0009_temp_SF12_V1$QSTEST=="PAST 4 WEEKS-FELT CALM AND PEACEFUL?",c("USUBJID","QSDY","VISIT","QSSTRESC")]
temp$SF12FourWksCalmPeaceful <- NA
temp$SF12FourWksCalmPeaceful[temp$QSSTRESC=="ALL OF THE TIME"] <- 1
temp$SF12FourWksCalmPeaceful[temp$QSSTRESC=="MOST OF THE TIME"] <- 2
temp$SF12FourWksCalmPeaceful[temp$QSSTRESC=="A GOOD BIT OF THE TIME"] <- 3
temp$SF12FourWksCalmPeaceful[temp$QSSTRESC=="SOME OF THE TIME"] <- 4
temp$SF12FourWksCalmPeaceful[temp$QSSTRESC=="A LITTLE OF THE TIME"] <- 5
temp$SF12FourWksCalmPeaceful[temp$QSSTRESC=="NONE OF THE TIME"] <- 6
temp <- temp[,c(1,2,3,5)]
temp_nodate <- temp[is.na(temp$QSDY),]
temp_nodate <- temp_nodate[,c(1,3,4)]
temp <- temp[complete.cases(temp$QSDY),]
SF12 <- merge(SF12,temp,by=c("USUBJID","QSDY","VISIT"),all.x = TRUE)
SF12_nodate <- merge(SF12_nodate,temp_nodate,by=c("USUBJID","VISIT"),all.x = TRUE)
temp <- CTN0009_temp_SF12_V1[CTN0009_temp_SF12_V1$QSTEST=="PAST 4 WEEKS-HAVE A LOT OF ENERGY?",c("USUBJID","QSDY","VISIT","QSSTRESC")]
temp$SF12FourWksLotOfEnergy <- NA
temp$SF12FourWksLotOfEnergy[temp$QSSTRESC=="ALL OF THE TIME"] <- 1
temp$SF12FourWksLotOfEnergy[temp$QSSTRESC=="MOST OF THE TIME"] <- 2
temp$SF12FourWksLotOfEnergy[temp$QSSTRESC=="A GOOD BIT OF THE TIME"] <- 3
temp$SF12FourWksLotOfEnergy[temp$QSSTRESC=="SOME OF THE TIME"] <- 4
temp$SF12FourWksLotOfEnergy[temp$QSSTRESC=="A LITTLE OF THE TIME"] <- 5
temp$SF12FourWksLotOfEnergy[temp$QSSTRESC=="NONE OF THE TIME"] <- 6
temp <- temp[,c(1,2,3,5)]
temp_nodate <- temp[is.na(temp$QSDY),]
temp_nodate <- temp_nodate[,c(1,3,4)]
temp <- temp[complete.cases(temp$QSDY),]
SF12 <- merge(SF12,temp,by=c("USUBJID","QSDY","VISIT"),all.x = TRUE)
SF12_nodate <- merge(SF12_nodate,temp_nodate,by=c("USUBJID","VISIT"),all.x = TRUE)
temp <- CTN0009_temp_SF12_V1[CTN0009_temp_SF12_V1$QSTEST=="PAST 4 WEEKS-FELT DOWNHEARTED/BLUE?",c("USUBJID","QSDY","VISIT","QSSTRESC")]
temp$SF12FourWksDownheartedBlue <- NA
temp$SF12FourWksDownheartedBlue[temp$QSSTRESC=="ALL OF THE TIME"] <- 1
temp$SF12FourWksDownheartedBlue[temp$QSSTRESC=="MOST OF THE TIME"] <- 2
temp$SF12FourWksDownheartedBlue[temp$QSSTRESC=="A GOOD BIT OF THE TIME"] <- 3
temp$SF12FourWksDownheartedBlue[temp$QSSTRESC=="SOME OF THE TIME"] <- 4
temp$SF12FourWksDownheartedBlue[temp$QSSTRESC=="A LITTLE OF THE TIME"] <- 5
temp$SF12FourWksDownheartedBlue[temp$QSSTRESC=="NONE OF THE TIME"] <- 6
temp <- temp[,c(1,2,3,5)]
temp_nodate <- temp[is.na(temp$QSDY),]
temp_nodate <- temp_nodate[,c(1,3,4)]
temp <- temp[complete.cases(temp$QSDY),]
SF12 <- merge(SF12,temp,by=c("USUBJID","QSDY","VISIT"),all.x = TRUE)
SF12_nodate <- merge(SF12_nodate,temp_nodate,by=c("USUBJID","VISIT"),all.x = TRUE)
temp <- CTN0009_temp_SF12_V1[CTN0009_temp_SF12_V1$QSTEST=="PAST 4WK-PROB. INTERFERED W/SOCIAL ACT.",c("USUBJID","QSDY","VISIT","QSSTRESC")]
temp$SF12FourWksPhysMentInterferedSocAct <- NA
temp$SF12FourWksPhysMentInterferedSocAct[temp$QSSTRESC=="ALL OF THE TIME"] <- 1
temp$SF12FourWksPhysMentInterferedSocAct[temp$QSSTRESC=="MOST OF THE TIME"] <- 2
temp$SF12FourWksPhysMentInterferedSocAct[temp$QSSTRESC=="SOME OF THE TIME"] <- 3
temp$SF12FourWksPhysMentInterferedSocAct[temp$QSSTRESC=="A LITTLE OF THE TIME"] <- 4
temp$SF12FourWksPhysMentInterferedSocAct[temp$QSSTRESC=="NONE OF THE TIME"] <- 5
temp <- temp[,c(1,2,3,5)]
temp_nodate <- temp[is.na(temp$QSDY),]
temp_nodate <- temp_nodate[,c(1,3,4)]
temp <- temp[complete.cases(temp$QSDY),]
SF12 <- merge(SF12,temp,by=c("USUBJID","QSDY","VISIT"),all.x = TRUE)
SF12_nodate <- merge(SF12_nodate,temp_nodate,by=c("USUBJID","VISIT"),all.x = TRUE)
SF12_nodate$QSDY <- NA
SF12_nodate <- SF12_nodate[,c(1,15,2:14)]
SF12 <- rbind(SF12,SF12_nodate)
# ACTION (Code provided): identifying the participants with multiple data points
#       at baseline
table(SF12$VISIT)
length(unique(SF12$USUBJID[SF12$VISIT=="BASELINE"]))
check <- SF12[SF12$VISIT=="BASELINE",]
check <- data.frame(table(check$USUBJID))
check <- check[check$Freq>=2,]
SF12$flag <- 0
SF12$flag[SF12$USUBJID %in% check$Var1] <- 1
SF12$flag[SF12$VISIT!="BASELINE"] <- 0
SF12$VISIT[SF12$flag==1] <- "BASELINE - MULTIPLE"
SF12 <- SF12[,c(1:15)]
# ACTION (Code provided): exploring patterns of missing data
columns <- c(which(colnames(SF12)=="SF12_GeneralHealthToday"),
             which(colnames(SF12)=="SF12FourWksAccompLessMent"),
             which(colnames(SF12)=="SF12FourWksAccompLessPhys"),
             which(colnames(SF12)=="SF12FourWksCalmPeaceful"),
             which(colnames(SF12)=="SF12TypicalDayLimitModAct"),
             which(colnames(SF12)=="SF12FourWksDownheartedBlue"),
             which(colnames(SF12)=="SF12FourWksLimitWorkMent"),
             which(colnames(SF12)=="SF12FourWksLimitWorkPhys"),
             which(colnames(SF12)=="SF12FourWksLotOfEnergy"),
             which(colnames(SF12)=="SF12FourWksPhysMentInterferedSocAct"),
             which(colnames(SF12)=="SF12PainInterferedWork"),
             which(colnames(SF12)=="SF12TypicalDayLimitClimbSevFlightsStairs"))
backup <- SF12
SF12 <- SF12[,columns]
temp <- is.na(SF12)
SF12_missing_items <- rowSums(temp)
table(SF12_missing_items)
# ACTION (Code provided): tidying data
CTN0009_SF12_V1 <- backup
CTN0009_SF12_V1$Dataset <- "CTN0009_temp_SF12_V1"
# ACTION (Code provided): remove data objects no longer needed
rm(list=ls()[! ls() %in% c("CTN0001","CTN0002","CTN0009","CTN0030","CTN0049",
                           "CTN0051","CTN0001_SF12_V1",
                           "CTN0002_SF12_V1","CTN0009_SF12_V1")])
################################################################################
# ACTION (Code not provided): Specify your working directory for CTN0030 here
#*#*#*#*#*#*#*#*#*#*#*#*#*#*#*#*#*#*#*#*#*#*#*#*#*#*#*#*#*#
# ACTION (Code provided): open file containing HRQoL information 
SF12 <- read_csv("SF36.csv")
# ACTION (Code provided): relabel SF12 items
colnames(SF12)[which(colnames(SF12)=="SF001")] <- "SF12_GeneralHealthToday"
colnames(SF12)[which(colnames(SF12)=="SF003B")] <- "SF12TypicalDayLimitModAct"
colnames(SF12)[which(colnames(SF12)=="SF003D")] <- "SF12TypicalDayLimitClimbSevFlightsStairs"
colnames(SF12)[which(colnames(SF12)=="SF004B")] <- "SF12FourWksAccompLessPhys"
colnames(SF12)[which(colnames(SF12)=="SF004C")] <- "SF12FourWksLimitWorkPhys"
colnames(SF12)[which(colnames(SF12)=="SF005B")] <- "SF12FourWksAccompLessMent"
colnames(SF12)[which(colnames(SF12)=="SF005C")] <- "SF12FourWksWorkLessCarefullyMent"
colnames(SF12)[which(colnames(SF12)=="SF008")] <- "SF12PainInterferedWork"
colnames(SF12)[which(colnames(SF12)=="SF009D")] <- "SF12FourWksCalmPeaceful"
colnames(SF12)[which(colnames(SF12)=="SF009E")] <- "SF12FourWksLotOfEnergy"
colnames(SF12)[which(colnames(SF12)=="SF009F")] <- "SF12FourWksDownheartedBlue"
colnames(SF12)[which(colnames(SF12)=="SF010")] <- "SF12FourWksPhysMentInterferedSocAct"
# ACTION (Code provided): exploring patterns of missing data
columns <- c(which(colnames(SF12)=="SF12_GeneralHealthToday"),
             which(colnames(SF12)=="SF12TypicalDayLimitModAct"),
             which(colnames(SF12)=="SF12TypicalDayLimitClimbSevFlightsStairs"),
             which(colnames(SF12)=="SF12FourWksAccompLessPhys"),
             which(colnames(SF12)=="SF12FourWksLimitWorkPhys"),
             which(colnames(SF12)=="SF12FourWksAccompLessMent"),
             which(colnames(SF12)=="SF12FourWksWorkLessCarefullyMent"),
             which(colnames(SF12)=="SF12PainInterferedWork"),
             which(colnames(SF12)=="SF12FourWksCalmPeaceful"),
             which(colnames(SF12)=="SF12FourWksLotOfEnergy"),
             which(colnames(SF12)=="SF12FourWksDownheartedBlue"),
             which(colnames(SF12)=="SF12FourWksPhysMentInterferedSocAct"))
backup <- SF12
SF12 <- SF12[,columns]
temp <- is.na(SF12)
SF12_missing_items <- rowSums(temp)
table(SF12_missing_items)
# ACTION (Code provided): selecting SF12 variables only
variables <- colnames(backup)
variables <- variables[c(51,4,9,12,14,22,23,26,27,30,34:36,40)]
CTN0030_SF12_V2 <- backup[,variables]
# ACTION (Code provided): providing data set identifier
CTN0030_SF12_V2$Dataset <- "CTN0030"
# ACTION (Code provided): relabeling variable for consistency
colnames(CTN0030_SF12_V2)[2] <- "VISIT"
# ACTION (Code provided): including a date variable and reordering for 
#       consistency
CTN0030_SF12_V2$QSDY <- NA
CTN0030_SF12_V2 <- CTN0030_SF12_V2[,c(1,2,16,3:15)]
# ACTION (Code provided): remove data objects no longer needed
rm(list=ls()[! ls() %in% c("CTN0001","CTN0002","CTN0009","CTN0030","CTN0049",
                           "CTN0051","CTN0001_SF12_V1",
                           "CTN0002_SF12_V1","CTN0009_SF12_V1",
                           "CTN0030_SF12_V2")])
################################################################################
# ACTION (Code not provided): Specify your working directory for CTN0049 here
#*#*#*#*#*#*#*#*#*#*#*#*#*#*#*#*#*#*#*#*#*#*#*#*#*#*#*#*#*#
# ACTION (Code provided): open file containing HRQoL information 
SF12 <- read_csv("PHS.csv")
# ACTION (Code provided): select those meeting inclusion criteria previously
#       specified
SF12 <- SF12[SF12$PROJID %in% CTN0049$patdeid,]
# ACTION (Code provided): relabel SF12 items
colnames(SF12)[which(colnames(SF12)=="PHHEALTH")] <- "SF12_GeneralHealthToday"
colnames(SF12)[which(colnames(SF12)=="PHMODACT")] <- "SF12TypicalDayLimitModAct"
colnames(SF12)[which(colnames(SF12)=="PHSTAIRS")] <- "SF12TypicalDayLimitClimbSevFlightsStairs"
colnames(SF12)[which(colnames(SF12)=="PHPACCMP")] <- "SF12FourWksAccompLessPhys"
colnames(SF12)[which(colnames(SF12)=="PHPKDWRK")] <- "SF12FourWksLimitWorkPhys"
colnames(SF12)[which(colnames(SF12)=="PHEACCMP")] <- "SF12FourWksAccompLessMent"
colnames(SF12)[which(colnames(SF12)=="PHEWORK")] <- "SF12FourWksWorkLessCarefullyMent"
colnames(SF12)[which(colnames(SF12)=="PHNRMWRK")] <- "SF12PainInterferedWork"
colnames(SF12)[which(colnames(SF12)=="PHCALM")] <- "SF12FourWksCalmPeaceful"
colnames(SF12)[which(colnames(SF12)=="PHENERGY")] <- "SF12FourWksLotOfEnergy"
colnames(SF12)[which(colnames(SF12)=="PHDEPRSS")] <- "SF12FourWksDownheartedBlue"
colnames(SF12)[which(colnames(SF12)=="PHSOCIAL")] <- "SF12FourWksPhysMentInterferedSocAct"
# ACTION (Code provided): exploring patterns of missing data
columns <- c(which(colnames(SF12)=="SF12_GeneralHealthToday"),
             which(colnames(SF12)=="SF12TypicalDayLimitModAct"),
             which(colnames(SF12)=="SF12TypicalDayLimitClimbSevFlightsStairs"),
             which(colnames(SF12)=="SF12FourWksAccompLessPhys"),
             which(colnames(SF12)=="SF12FourWksLimitWorkPhys"),
             which(colnames(SF12)=="SF12FourWksAccompLessMent"),
             which(colnames(SF12)=="SF12FourWksWorkLessCarefullyMent"),
             which(colnames(SF12)=="SF12PainInterferedWork"),
             which(colnames(SF12)=="SF12FourWksCalmPeaceful"),
             which(colnames(SF12)=="SF12FourWksLotOfEnergy"),
             which(colnames(SF12)=="SF12FourWksDownheartedBlue"),
             which(colnames(SF12)=="SF12FourWksPhysMentInterferedSocAct"))
backup <- SF12
SF12 <- SF12[,columns]
temp <- is.na(SF12)
SF12_missing_items <- rowSums(temp)
table(SF12_missing_items)
# ACTION (Code provided): relabeling dataset and variables for consistency
colnames(backup)[which(colnames(backup)=="PROJID")] <- "patdeid"
colnames(backup)[which(colnames(backup)=="VISNO")] <- "VISIT"
colnames(backup)[which(colnames(backup)=="PHSASMDT")] <- "QSDY"
backup$Dataset <- "CTN0049"
variables <- colnames(CTN0030_SF12_V2)
CTN0049_SF12_V2 <- backup[,variables]
# ACTION (Code provided): remove data objects no longer needed
rm(list=ls()[! ls() %in% c("CTN0001","CTN0002","CTN0009","CTN0030","CTN0049",
                           "CTN0051","CTN0001_SF12_V1",
                           "CTN0002_SF12_V1","CTN0009_SF12_V1",
                           "CTN0030_SF12_V2","CTN0049_SF12_V2")])
################################################################################
# ACTION (Code not provided): Specify your working directory for CTN0051
#*#*#*#*#*#*#*#*#*#*#*#*#*#*#*#*#*#*#*#*#*#*#*#*#*#*#*#*#*#
# ACTION (Code provided): open file containing HRQoL information 
QLE <- read_csv("QLE.csv")
# ACTION (Code provided): relabel EQ5D items and other variables for consistency
colnames(QLE)[8] <- "mob"
colnames(QLE)[9] <- "sc"
colnames(QLE)[10] <- "ua"
colnames(QLE)[11] <- "pain"
colnames(QLE)[12] <- "anx"
colnames(QLE)[6] <- "VISIT"
colnames(QLE)[7] <- "QSDY"
colnames(QLE)[2] <- "patdeid"
# ACTION (Code provided): relabel time points for consistency with other 
#       data sets
QLE$VISIT[QLE$VISIT=="M1FU"] <- "28" 
QLE$VISIT[QLE$VISIT=="M3FU"] <- "36" 
# ACTION (Code provided): exploring patterns of missing data
columns <- c(which(colnames(QLE)=="mob"),
             which(colnames(QLE)=="sc"),
             which(colnames(QLE)=="ua"),
             which(colnames(QLE)=="pain"),
             which(colnames(QLE)=="anx"))
backup <- QLE
QLE <- QLE[,columns]
temp <- is.na(QLE)
QLE_missing_items <- rowSums(temp)
table(QLE_missing_items)
# ACTION (Code provided): select key variables for consistency
CTN0051_EQ5D <- backup[,c(2,6:12)]
CTN0051_EQ5D$Dataset <- "CTN0051"
# ACTION (Code provided): remove data objects no longer needed
rm(list=ls()[! ls() %in% c("CTN0001","CTN0002","CTN0009","CTN0030","CTN0049",
                           "CTN0051","CTN0001_SF12_V1",
                           "CTN0002_SF12_V1","CTN0009_SF12_V1",
                           "CTN0030_SF12_V2","CTN0049_SF12_V2",
                           "CTN0051_EQ5D")])
################################################################################
################################################################################
# SECTION DESCRIPTION: extracting ASI variables
#       Lines: 1097-5686   
################################################################################
################################################################################
# ACTION (Code not provided): Specify your working directory for CTN0001
#*#*#*#*#*#*#*#*#*#*#*#*#*#*#*#*#*#*#*#*#*#*#*#*#*#*#*#*#*#
# ACTION (Code provided): open file containing ASI information 
trial_data_ASI <- read_csv("qs.csv")
# ACTION (Code provided): select rows with ASI data
trial_data_ASI <- trial_data_ASI[trial_data_ASI$QSCAT=="ADDICTION SEVERITY INDEX LITE",]
# ACTION (Code not provided): Specify your working directory for CTN0001
#*#*#*#*#*#*#*#*#*#*#*#*#*#*#*#*#*#*#*#*#*#*#*#*#*#*#*#*#*#
# ACTION (Code provided): open file containing ASI information 
temp <- read_csv("qs.csv")
# ACTION (Code provided): select rows with ASI data
temp <- temp[temp$QSCAT=="ADDICTION SEVERITY INDEX LITE",]
# ACTION (Code provided): combine data for CTN0001 and CTN0002
variable_order <- c(1:11,13:20,12)
temp <- temp[,variable_order]
trial_data_ASI <- rbind(trial_data_ASI,temp)
# ACTION (Code provided): selecting info on the following variable
# How many days have you experienced medical problems in the last 30?
ASA <- trial_data_ASI[trial_data_ASI$QSTEST=="DAYS OF MEDICAL PROBLEMS - PAST 30 DAYS",
                      c("USUBJID","VISIT","QSDY","QSSTRESC","STUDYID")]
ASA$ASI_Medical_30d <- as.numeric(ASA$QSSTRESC)
ASA <- ASA[,c(1:3,5:6)]
# ACTION (Code provided): selecting info on the following variable
# How troubled or bothered have you been by these medical problems in the past 
#       30 days?
temp <- trial_data_ASI[trial_data_ASI$QSTEST=="HOW TROUBLED BY MED PROB - PAST 30 DAYS",
                       c("USUBJID","VISIT","QSDY","QSSTRESC","STUDYID")]
temp$QSSTRESC[temp$QSSTRESC=="NOT AT ALL"] <- 0
temp$QSSTRESC[temp$QSSTRESC=="SLIGHTLY"] <- 1
temp$QSSTRESC[temp$QSSTRESC=="MODERATELY"] <- 2
temp$QSSTRESC[temp$QSSTRESC=="CONSIDERABLY"] <- 3
temp$QSSTRESC[temp$QSSTRESC=="EXTREMELY"] <- 4
table(temp$QSSTRESC)
table(complete.cases(temp$QSSTRESC))
temp$ASI_Medical_troubled <- as.numeric(temp$QSSTRESC)
temp <- temp[,c(1:3,5:6)]
ASA <- merge(ASA,temp,by=c("USUBJID","VISIT","QSDY","STUDYID"),all = TRUE)
# ACTION (Code provided): selecting info on the following variable
# How important to you now is treatment for these medical problems?
temp <- trial_data_ASI[trial_data_ASI$QSTEST=="HOW IMPORTANT TREATMENT FOR MED PROBLEM",
                       c("USUBJID","VISIT","QSDY","QSSTRESC","STUDYID")]
temp$QSSTRESC[temp$QSSTRESC=="NOT AT ALL"] <- 0
temp$QSSTRESC[temp$QSSTRESC=="SLIGHTLY"] <- 1
temp$QSSTRESC[temp$QSSTRESC=="MODERATELY"] <- 2
temp$QSSTRESC[temp$QSSTRESC=="CONSIDERABLY"] <- 3
temp$QSSTRESC[temp$QSSTRESC=="EXTREMELY"] <- 4
table(temp$QSSTRESC)
table(complete.cases(temp$QSSTRESC))
temp$ASI_Medical_treatment <- as.numeric(temp$QSSTRESC)
temp <- temp[,c(1:3,5:6)]
ASA <- merge(ASA,temp,by=c("USUBJID","VISIT","QSDY","STUDYID"),all = TRUE)
# ACTION (Code provided): relabel this data
ASA_medical_status <- ASA
# ACTION (Code provided): calculate the medical composite score
ASA_medical_status$ASA_medical_status_composite[complete.cases(ASA_medical_status$ASI_Medical_30d)&
                                                  complete.cases(ASA_medical_status$ASI_Medical_troubled)&
                                                  complete.cases(ASA_medical_status$ASI_Medical_treatment)] <- 
  (ASA_medical_status$ASI_Medical_30d[complete.cases(ASA_medical_status$ASI_Medical_30d)&
                                        complete.cases(ASA_medical_status$ASI_Medical_troubled)&
                                        complete.cases(ASA_medical_status$ASI_Medical_treatment)]/90) + 
  (ASA_medical_status$ASI_Medical_troubled[complete.cases(ASA_medical_status$ASI_Medical_30d)&
                                             complete.cases(ASA_medical_status$ASI_Medical_troubled)&
                                             complete.cases(ASA_medical_status$ASI_Medical_treatment)]/12) + 
  (ASA_medical_status$ASI_Medical_treatment[complete.cases(ASA_medical_status$ASI_Medical_30d)&
                                              complete.cases(ASA_medical_status$ASI_Medical_troubled)&
                                              complete.cases(ASA_medical_status$ASI_Medical_treatment)]/12)
# ACTION (Code provided): selecting info on the following variable
# Do you have a valid driver's license?
ASA <- trial_data_ASI[trial_data_ASI$QSTEST=="HAVE VALID DRIVER'S LICENSE",c("USUBJID","VISIT","QSDY","QSSTRESC","STUDYID")]
ASA$QSSTRESC[ASA$QSSTRESC=="NO"] <- 0
ASA$QSSTRESC[ASA$QSSTRESC=="YES"] <- 1
table(ASA$QSSTRESC)
table(complete.cases(ASA$QSSTRESC))
ASA$ASI_Employment_drivers_license <- as.numeric(ASA$QSSTRESC)
ASA <- ASA[,c(1:3,5:6)]
# ACTION (Code provided): selecting info on the following variable
# Do you have an automobile available for your use?
temp <- trial_data_ASI[trial_data_ASI$QSTEST=="HAVE AN AUTOMOBILE AVAILABLE FOR USE",c("USUBJID","VISIT","QSDY","QSSTRESC","STUDYID")]
temp$QSSTRESC[temp$QSSTRESC=="NO"] <- 0
temp$QSSTRESC[temp$QSSTRESC=="YES"] <- 1
table(temp$QSSTRESC)
table(complete.cases(temp$QSSTRESC))
temp$ASI_Employment_automobile <- as.numeric(temp$QSSTRESC)
temp <- temp[,c(1:3,5:6)]
ASA <- merge(ASA,temp,by=c("USUBJID","VISIT","QSDY","STUDYID"),all = TRUE)
# ACTION (Code provided): selecting info on the following variable
# How many days were you paid for working in the past 30?
temp <- trial_data_ASI[trial_data_ASI$QSTEST=="DAYS PAID FOR WORKING - PAST 30 DAYS",c("USUBJID","VISIT","QSDY","QSSTRESC","STUDYID")]
table(temp$QSSTRESC)
table(complete.cases(temp$QSSTRESC))
temp$ASI_Employment_30d <- as.numeric(temp$QSSTRESC)
temp <- temp[,c(1:3,5:6)]
ASA <- merge(ASA,temp,by=c("USUBJID","VISIT","QSDY","STUDYID"),all = TRUE)
# ACTION (Code provided): selecting info on the following variable
# How much did you receive from employment (new income) in the past 30 days?
temp <- trial_data_ASI[trial_data_ASI$QSTEST=="MONEY RECEIVED - EMPLOYMENT - PAST 30",c("USUBJID","VISIT","QSDY","QSSTRESC","STUDYID")]
table(temp$QSSTRESC)
table(complete.cases(temp$QSSTRESC))
temp$ASI_Employment_income <- as.numeric(temp$QSSTRESC)
temp <- temp[,c(1:3,5:6)]
ASA <- merge(ASA,temp,by=c("USUBJID","VISIT","QSDY","STUDYID"),all = TRUE)
# ACTION (Code provided): relabel this data
ASA_employment_status <- ASA
# ACTION (Code provided): calculate the employment composite score
ASA_employment_status <- ASA
ASA_employment_status$ASA_employment_status_composite <- 1 - 
  ((ASA_employment_status$ASI_Employment_drivers_license/4) + 
     (ASA_employment_status$ASI_Employment_automobile/4) + 
     (ASA_employment_status$ASI_Employment_30d/120) + 
     (log10(ASA_employment_status$ASI_Employment_income))/36)
ASA_employment_status$ASA_employment_status_composite[complete.cases(ASA_employment_status$ASI_Employment_income)&
                                                        ASA_employment_status$ASI_Employment_income==0] <- 1 -
  ((ASA_employment_status$ASI_Employment_drivers_license[complete.cases(ASA_employment_status$ASI_Employment_income)&
                                                           ASA_employment_status$ASI_Employment_income==0]/4) + 
     (ASA_employment_status$ASI_Employment_automobile[complete.cases(ASA_employment_status$ASI_Employment_income)&
                                                        ASA_employment_status$ASI_Employment_income==0]/4) + 
     (ASA_employment_status$ASI_Employment_30d[complete.cases(ASA_employment_status$ASI_Employment_income)&
                                                 ASA_employment_status$ASI_Employment_income==0]/120))
# ACTION (Code provided): selecting info on the following variable
# Days of any alcohol use at all in the past 30 days
ASA <- trial_data_ASI[trial_data_ASI$QSTEST=="ALCOHOL (ANY USE AT ALL) PAST 30 DAYS",c("USUBJID","VISIT","QSDY","QSSTRESC","STUDYID")]
ASA$ASA_Alcohol_30d_use <- as.numeric(ASA$QSSTRESC) 
ASA <- ASA[,c(1:3,5:6)]
# ACTION (Code provided): selecting info on the following variable
# Days of alcohol to intoxication in the past 30 days
temp <- trial_data_ASI[trial_data_ASI$QSTEST=="ALCOHOL (TO INTOXICATION) PAST 30 DAYS",c("USUBJID","VISIT","QSDY","QSSTRESC","STUDYID")]
temp$ASA_Alcohol_30d_intoxication <- as.numeric(temp$QSSTRESC)
temp <- temp[,c(1:3,5:6)]
ASA <- merge(ASA,temp,by=c("USUBJID","VISIT","QSDY","STUDYID"),all = TRUE)
# ACTION (Code provided): selecting info on the following variable
# How many days in the past 30 have you been troubled or bothered by any alcohol
# problems?
temp <- trial_data_ASI[trial_data_ASI$QSTEST=="HOW MANY DAYS ALCOHOL PROBLEMS-PAST 30D",c("USUBJID","VISIT","QSDY","QSSTRESC","STUDYID")]
temp$ASA_Alcohol_30d_problems <- as.numeric(temp$QSSTRESC)
temp <- temp[,c(1:3,5:6)]
ASA <- merge(ASA,temp,by=c("USUBJID","VISIT","QSDY","STUDYID"),all = TRUE)
# ACTION (Code provided): selecting info on the following variable
# How troubled or bothered have you been in the past 30 days by these alcohol
# problems?
temp <- trial_data_ASI[trial_data_ASI$QSTEST=="HOW TROUBLED BY THESE ALCOHOL PROBLEMS",c("USUBJID","VISIT","QSDY","QSSTRESC","STUDYID")]
temp$QSSTRESC[temp$QSSTRESC=="NOT AT ALL"] <- 0
temp$QSSTRESC[temp$QSSTRESC=="SLIGHTLY"] <- 1
temp$QSSTRESC[temp$QSSTRESC=="MODERATELY"] <- 2
temp$QSSTRESC[temp$QSSTRESC=="CONSIDERABLY"] <- 3
temp$QSSTRESC[temp$QSSTRESC=="EXTREMELY"] <- 4
temp$ASA_Alcohol_troubled <- as.numeric(temp$QSSTRESC)
temp <- temp[,c(1:3,5:6)]
ASA <- merge(ASA,temp,by=c("USUBJID","VISIT","QSDY","STUDYID"),all = TRUE)
# ACTION (Code provided): selecting info on the following variable
# How important to you now is treatment for these problems? 
temp <- trial_data_ASI[trial_data_ASI$QSTEST=="HOW IMPORTANT TRT FOR ALCOHOL PROBLEMS",c("USUBJID","VISIT","QSDY","QSSTRESC","STUDYID")]
temp$QSSTRESC[temp$QSSTRESC=="NOT AT ALL"] <- 0
temp$QSSTRESC[temp$QSSTRESC=="SLIGHTLY"] <- 1
temp$QSSTRESC[temp$QSSTRESC=="MODERATELY"] <- 2
temp$QSSTRESC[temp$QSSTRESC=="CONSIDERABLY"] <- 3
temp$QSSTRESC[temp$QSSTRESC=="EXTREMELY"] <- 4
temp$ASA_Alcohol_treatment <- as.numeric(temp$QSSTRESC)
temp <- temp[,c(1:3,5:6)]
ASA <- merge(ASA,temp,by=c("USUBJID","VISIT","QSDY","STUDYID"),all = TRUE)
# ACTION (Code provided): selecting info on the following variable
# How much would you say you spent during the past 30 days on alcohol?
temp <- trial_data_ASI[trial_data_ASI$QSTEST=="HOW MUCH SPENT ON ALCOHOL - PAST 30 DAYS",c("USUBJID","VISIT","QSDY","QSSTRESC","STUDYID")]
temp$ASA_Alcohol_spending <- as.numeric(temp$QSSTRESC)
temp <- temp[,c(1:3,5:6)]
ASA <- merge(ASA,temp,by=c("USUBJID","VISIT","QSDY","STUDYID"),all = TRUE)
# ACTION (Code provided): relabel this data
ASA_alcohol_use <- ASA
# ACTION (Code provided): calculate the alcohol composite score
ASA_alcohol_use$ASA_alcohol_use_composite <- 
  ((ASA_alcohol_use$ASA_Alcohol_30d_use/180) + 
     (ASA_alcohol_use$ASA_Alcohol_30d_intoxication/180) + 
     (ASA_alcohol_use$ASA_Alcohol_30d_problems/180) + 
     (ASA_alcohol_use$ASA_Alcohol_troubled/24) + 
     (ASA_alcohol_use$ASA_Alcohol_treatment/24) + 
     (log10(ASA_alcohol_use$ASA_Alcohol_spending))/44)
ASA_alcohol_use$ASA_alcohol_use_composite[complete.cases(ASA_alcohol_use$ASA_Alcohol_spending)&
                                            ASA_alcohol_use$ASA_Alcohol_spending==0] <- 
  ((ASA_alcohol_use$ASA_Alcohol_30d_use[complete.cases(ASA_alcohol_use$ASA_Alcohol_spending)&
                                          ASA_alcohol_use$ASA_Alcohol_spending==0]/180) + 
     (ASA_alcohol_use$ASA_Alcohol_30d_intoxication[complete.cases(ASA_alcohol_use$ASA_Alcohol_spending)&
                                                     ASA_alcohol_use$ASA_Alcohol_spending==0]/180) + 
     (ASA_alcohol_use$ASA_Alcohol_30d_problems[complete.cases(ASA_alcohol_use$ASA_Alcohol_spending)&
                                                 ASA_alcohol_use$ASA_Alcohol_spending==0]/180) + 
     (ASA_alcohol_use$ASA_Alcohol_troubled[complete.cases(ASA_alcohol_use$ASA_Alcohol_spending)&
                                             ASA_alcohol_use$ASA_Alcohol_spending==0]/24) + 
     (ASA_alcohol_use$ASA_Alcohol_treatment[complete.cases(ASA_alcohol_use$ASA_Alcohol_spending)&
                                              ASA_alcohol_use$ASA_Alcohol_spending==0]/24))
# ACTION (Code provided): selecting info on the following variable
# Heroin
ASA <- trial_data_ASI[trial_data_ASI$QSTEST=="HEROIN-PAST 30 DAYS",c("USUBJID","VISIT","QSDY","QSSTRESC","STUDYID")]
ASA$ASA_Drug_Heroin_30d <- as.numeric(ASA$QSSTRESC)
ASA <- ASA[,c(1:3,5:6)]
temp <- trial_data_ASI[trial_data_ASI$QSTEST=="HEROIN-LIFETIME USE",c("USUBJID","VISIT","QSDY","QSSTRESC","STUDYID")]
temp$ASA_Drug_Heroin_lifetime <- as.numeric(temp$QSSTRESC)
temp <- temp[,c(1:3,5:6)]
ASA <- merge(ASA,temp,by=c("USUBJID","VISIT","QSDY","STUDYID"),all = TRUE)
temp <- trial_data_ASI[trial_data_ASI$QSTEST=="HEROIN-THE USUAL OR MOST RECENT ROUTE",c("USUBJID","VISIT","QSDY","QSSTRESC","STUDYID")]
temp$ASA_Drug_Heroin_route <- temp$QSSTRESC
temp <- temp[,c(1:3,5:6)]
ASA <- merge(ASA,temp,by=c("USUBJID","VISIT","QSDY","STUDYID"),all = TRUE)
# ACTION (Code provided): selecting info on the following variable
# methadone
temp1 <- trial_data_ASI[trial_data_ASI$QSTEST=="METHADONE-PAST 30 DAYS",c("USUBJID","VISIT","QSDY","QSSTRESC","STUDYID")]
temp1$ASA_Drug_Methadone_30d <- as.numeric(temp1$QSSTRESC)
temp1 <- temp1[,c(1:3,5:6)]
temp <- trial_data_ASI[trial_data_ASI$QSTEST=="METHADONE-LIFETIME USE",c("USUBJID","VISIT","QSDY","QSSTRESC","STUDYID")]
temp$ASA_Drug_Methadone_lifetime <- as.numeric(temp$QSSTRESC)
temp <- temp[,c(1:3,5:6)]
temp1 <- merge(temp1,temp,by=c("USUBJID","VISIT","QSDY","STUDYID"),all = TRUE)
temp <- trial_data_ASI[trial_data_ASI$QSTEST=="METHADONE-THE USUAL OR MOST RECENT ROUTE",c("USUBJID","VISIT","QSDY","QSSTRESC","STUDYID")]
temp$ASA_Drug_Methadone_route <- temp$QSSTRESC
temp <- temp[,c(1:3,5:6)]
temp1 <- merge(temp1,temp,by=c("USUBJID","VISIT","QSDY","STUDYID"),all = TRUE)
ASA <- merge(ASA,temp1,by=c("USUBJID","VISIT","QSDY","STUDYID"),all = TRUE)
# ACTION (Code provided): selecting info on the following variable
# OTHER OPIATES/ANALGESICS
temp1 <- trial_data_ASI[trial_data_ASI$QSTEST=="OTHER OPIATES/ANALGESICS-PAST 30 DAYS",c("USUBJID","VISIT","QSDY","QSSTRESC","STUDYID")]
temp1$ASA_Drug_Other_Opiates_30d <- as.numeric(temp1$QSSTRESC)
temp1 <- temp1[,c(1:3,5:6)]
temp <- trial_data_ASI[trial_data_ASI$QSTEST=="OTHER OPIATES/ANALGESICS-LIFETIME USE",c("USUBJID","VISIT","QSDY","QSSTRESC","STUDYID")]
temp$ASA_Drug_Other_Opiates_lifetime <- as.numeric(temp$QSSTRESC)
temp <- temp[,c(1:3,5:6)]
temp1 <- merge(temp1,temp,by=c("USUBJID","VISIT","QSDY","STUDYID"),all = TRUE)
temp <- trial_data_ASI[trial_data_ASI$QSTEST=="OTHER OPIATES- USUAL/MOST RECENT ROUTE",c("USUBJID","VISIT","QSDY","QSSTRESC","STUDYID")]
temp$ASA_Drug_Other_Opiates_route <- temp$QSSTRESC
temp <- temp[,c(1:3,5:6)]
temp1 <- merge(temp1,temp,by=c("USUBJID","VISIT","QSDY","STUDYID"),all = TRUE)
ASA <- merge(ASA,temp1,by=c("USUBJID","VISIT","QSDY","STUDYID"),all = TRUE)
# ACTION (Code provided): selecting info on the following variable
# BARBITURATES
temp1 <- trial_data_ASI[trial_data_ASI$QSTEST=="BARBITURATES-PAST 30 DAYS",c("USUBJID","VISIT","QSDY","QSSTRESC","STUDYID")]
temp1$ASA_Drug_Barbiturates_30d <- as.numeric(temp1$QSSTRESC)
temp1 <- temp1[,c(1:3,5:6)]
temp <- trial_data_ASI[trial_data_ASI$QSTEST=="BARBITURATES-LIFETIME USE",c("USUBJID","VISIT","QSDY","QSSTRESC","STUDYID")]
temp$ASA_Drug_Barbiturates_lifetime <- as.numeric(temp$QSSTRESC)
temp <- temp[,c(1:3,5:6)]
temp1 <- merge(temp1,temp,by=c("USUBJID","VISIT","QSDY","STUDYID"),all = TRUE)
temp <- trial_data_ASI[trial_data_ASI$QSTEST=="BARBITURATES- USUAL/MOST RECENT ROUTE",c("USUBJID","VISIT","QSDY","QSSTRESC","STUDYID")]
temp$ASA_Drug_Barbiturates_route <- temp$QSSTRESC
temp <- temp[,c(1:3,5:6)]
temp1 <- merge(temp1,temp,by=c("USUBJID","VISIT","QSDY","STUDYID"),all = TRUE)
ASA <- merge(ASA,temp1,by=c("USUBJID","VISIT","QSDY","STUDYID"),all = TRUE)
# ACTION (Code provided): selecting info on the following variable
# OTHER SEDATIVES
temp1 <- trial_data_ASI[trial_data_ASI$QSTEST=="OTHER SEDATIVES-PAST 30 DAYS",c("USUBJID","VISIT","QSDY","QSSTRESC","STUDYID")]
temp1$ASA_Drug_Other_Sedatives_30d <- as.numeric(temp1$QSSTRESC)
temp1 <- temp1[,c(1:3,5:6)]
temp <- trial_data_ASI[trial_data_ASI$QSTEST=="OTHER SEDATIVES-LIFETIME USE",c("USUBJID","VISIT","QSDY","QSSTRESC","STUDYID")]
temp$ASA_Drug_Other_Sedatives_lifetime <- as.numeric(temp$QSSTRESC)
temp <- temp[,c(1:3,5:6)]
temp1 <- merge(temp1,temp,by=c("USUBJID","VISIT","QSDY","STUDYID"),all = TRUE)
temp <- trial_data_ASI[trial_data_ASI$QSTEST=="OTHER SEDATIVES-USUAL/MOST RECENT ROUTE",c("USUBJID","VISIT","QSDY","QSSTRESC","STUDYID")]
temp$ASA_Drug_Other_Sedatives_route <- temp$QSSTRESC
temp <- temp[,c(1:3,5:6)]
temp1 <- merge(temp1,temp,by=c("USUBJID","VISIT","QSDY","STUDYID"),all = TRUE)
ASA <- merge(ASA,temp1,by=c("USUBJID","VISIT","QSDY","STUDYID"),all = TRUE)
# ACTION (Code provided): selecting info on the following variable
# COCAINE
temp1 <- trial_data_ASI[trial_data_ASI$QSTEST=="COCAINE-PAST 30 DAYS",c("USUBJID","VISIT","QSDY","QSSTRESC","STUDYID")]
temp1$ASA_Drug_Cocaine_30d <- as.numeric(temp1$QSSTRESC)
temp1 <- temp1[,c(1:3,5:6)]
temp <- trial_data_ASI[trial_data_ASI$QSTEST=="COCAINE-LIFETIME USE",c("USUBJID","VISIT","QSDY","QSSTRESC","STUDYID")]
temp$ASA_Drug_Cocaine_lifetime <- as.numeric(temp$QSSTRESC)
temp <- temp[,c(1:3,5:6)]
temp1 <- merge(temp1,temp,by=c("USUBJID","VISIT","QSDY","STUDYID"),all = TRUE)
temp <- trial_data_ASI[trial_data_ASI$QSTEST=="COCAINE-USUAL/MOST RECENT ROUTE",c("USUBJID","VISIT","QSDY","QSSTRESC","STUDYID")]
temp$ASA_Drug_Cocaine_route <- temp$QSSTRESC
temp <- temp[,c(1:3,5:6)]
temp1 <- merge(temp1,temp,by=c("USUBJID","VISIT","QSDY","STUDYID"),all = TRUE)
ASA <- merge(ASA,temp1,by=c("USUBJID","VISIT","QSDY","STUDYID"),all = TRUE)
# ACTION (Code provided): selecting info on the following variable
# AMPHETAMINES
temp1 <- trial_data_ASI[trial_data_ASI$QSTEST=="AMPHETAMINES-PAST 30 DAYS",c("USUBJID","VISIT","QSDY","QSSTRESC","STUDYID")]
temp1$ASA_Drug_Amphetamines_30d <- as.numeric(temp1$QSSTRESC)
temp1 <- temp1[,c(1:3,5:6)]
temp <- trial_data_ASI[trial_data_ASI$QSTEST=="AMPHETAMINES-LIFETIME USE",c("USUBJID","VISIT","QSDY","QSSTRESC","STUDYID")]
temp$ASA_Drug_Amphetamines_lifetime <- as.numeric(temp$QSSTRESC)
temp <- temp[,c(1:3,5:6)]
temp1 <- merge(temp1,temp,by=c("USUBJID","VISIT","QSDY","STUDYID"),all = TRUE)
temp <- trial_data_ASI[trial_data_ASI$QSTEST=="AMPHETAMINES-USUAL/MOST RECENT ROUTE",c("USUBJID","VISIT","QSDY","QSSTRESC","STUDYID")]
temp$ASA_Drug_Amphetamines_route <- temp$QSSTRESC
temp <- temp[,c(1:3,5:6)]
temp1 <- merge(temp1,temp,by=c("USUBJID","VISIT","QSDY","STUDYID"),all = TRUE)
ASA <- merge(ASA,temp1,by=c("USUBJID","VISIT","QSDY","STUDYID"),all = TRUE)
# ACTION (Code provided): selecting info on the following variable
# CANNABIS
temp1 <- trial_data_ASI[trial_data_ASI$QSTEST=="CANNABIS-PAST 30 DAYS",c("USUBJID","VISIT","QSDY","QSSTRESC","STUDYID")]
temp1$ASA_Drug_Cannabis_30d <- as.numeric(temp1$QSSTRESC)
temp1 <- temp1[,c(1:3,5:6)]
temp <- trial_data_ASI[trial_data_ASI$QSTEST=="CANNABIS-LIFETIME USE",c("USUBJID","VISIT","QSDY","QSSTRESC","STUDYID")]
temp$ASA_Drug_Cannabis_lifetime <- as.numeric(temp$QSSTRESC)
temp <- temp[,c(1:3,5:6)]
temp1 <- merge(temp1,temp,by=c("USUBJID","VISIT","QSDY","STUDYID"),all = TRUE)
temp <- trial_data_ASI[trial_data_ASI$QSTEST=="CANNABIS-USUAL/MOST RECENT ROUTE",c("USUBJID","VISIT","QSDY","QSSTRESC","STUDYID")]
temp$ASA_Drug_Cannabis_route <- temp$QSSTRESC
temp <- temp[,c(1:3,5:6)]
temp1 <- merge(temp1,temp,by=c("USUBJID","VISIT","QSDY","STUDYID"),all = TRUE)
ASA <- merge(ASA,temp1,by=c("USUBJID","VISIT","QSDY","STUDYID"),all = TRUE)
# ACTION (Code provided): selecting info on the following variable
# HALLUCINOGENS
temp1 <- trial_data_ASI[trial_data_ASI$QSTEST=="HALLUCINOGENS-PAST 30 DAYS",c("USUBJID","VISIT","QSDY","QSSTRESC","STUDYID")]
temp1$ASA_Drug_Hallucinogens_30d <- as.numeric(temp1$QSSTRESC)
temp1 <- temp1[,c(1:3,5:6)]
temp <- trial_data_ASI[trial_data_ASI$QSTEST=="HALLUCINOGENS-LIFETIME USE",c("USUBJID","VISIT","QSDY","QSSTRESC","STUDYID")]
temp$ASA_Drug_Hallucinogens_lifetime <- as.numeric(temp$QSSTRESC)
temp <- temp[,c(1:3,5:6)]
temp1 <- merge(temp1,temp,by=c("USUBJID","VISIT","QSDY","STUDYID"),all = TRUE)
temp <- trial_data_ASI[trial_data_ASI$QSTEST=="HALLUCINOGENS-USUAL/MOST RECENT ROUTE",c("USUBJID","VISIT","QSDY","QSSTRESC","STUDYID")]
temp$ASA_Drug_Hallucinogens_route <- temp$QSSTRESC
temp <- temp[,c(1:3,5:6)]
temp1 <- merge(temp1,temp,by=c("USUBJID","VISIT","QSDY","STUDYID"),all = TRUE)
ASA <- merge(ASA,temp1,by=c("USUBJID","VISIT","QSDY","STUDYID"),all = TRUE)
# ACTION (Code provided): selecting info on the following variable
# INHALANTS
temp1 <- trial_data_ASI[trial_data_ASI$QSTEST=="INHALANTS-PAST 30 DAYS",c("USUBJID","VISIT","QSDY","QSSTRESC","STUDYID")]
temp1$ASA_Drug_Inhalants_30d <- as.numeric(temp1$QSSTRESC)
temp1 <- temp1[,c(1:3,5:6)]
temp <- trial_data_ASI[trial_data_ASI$QSTEST=="INHALANTS-LIFETIME USE",c("USUBJID","VISIT","QSDY","QSSTRESC","STUDYID")]
temp$ASA_Drug_Inhalants_lifetime <- as.numeric(temp$QSSTRESC)
temp <- temp[,c(1:3,5:6)]
temp1 <- merge(temp1,temp,by=c("USUBJID","VISIT","QSDY","STUDYID"),all = TRUE)
temp <- trial_data_ASI[trial_data_ASI$QSTEST=="INHALANTS-USUAL/MOST RECENT ROUTE",c("USUBJID","VISIT","QSDY","QSSTRESC","STUDYID")]
temp$ASA_Drug_Inhalants_route <- temp$QSSTRESC
temp <- temp[,c(1:3,5:6)]
temp1 <- merge(temp1,temp,by=c("USUBJID","VISIT","QSDY","STUDYID"),all = TRUE)
ASA <- merge(ASA,temp1,by=c("USUBJID","VISIT","QSDY","STUDYID"),all = TRUE)
# ACTION (Code provided): selecting info on the following variable
# >1 SUBSTANCE/DAY (INC. ALCOHOL)
temp1 <- trial_data_ASI[trial_data_ASI$QSTEST==">1 SUBSTANCE/DAY (INC. ALCOHOL)-PAST 30D",c("USUBJID","VISIT","QSDY","QSSTRESC","STUDYID")]
temp1$ASA_Drug_Multiple_30d <- as.numeric(temp1$QSSTRESC)
temp1 <- temp1[,c(1:3,5:6)]
temp <- trial_data_ASI[trial_data_ASI$QSTEST==">1 SUBSTANCE/DAY (INC. ALCOHOL)-LIFETIME USE",c("USUBJID","VISIT","QSDY","QSSTRESC","STUDYID")]
temp$ASA_Drug_Multiple_lifetime <- as.numeric(temp$QSSTRESC)
temp <- temp[,c(1:3,5:6)]
temp1 <- merge(temp1,temp,by=c("USUBJID","VISIT","QSDY","STUDYID"),all = TRUE)
ASA <- merge(ASA,temp1,by=c("USUBJID","VISIT","QSDY","STUDYID"),all = TRUE)
# ACTION (Code provided): selecting info on the following variable
# How many days in the past 30 have you experienced problems with drug use
temp <- trial_data_ASI[trial_data_ASI$QSTEST=="HOW MANY DAYS EXPERIENCED DRUG PROBLEMS",c("USUBJID","VISIT","QSDY","QSSTRESC","STUDYID")]
temp$ASA_Drug_30d_problems <- as.numeric(temp$QSSTRESC)
temp <- temp[,c(1:3,5:6)]
ASA <- merge(ASA,temp,by=c("USUBJID","VISIT","QSDY","STUDYID"),all = TRUE)
# ACTION (Code provided): selecting info on the following variable
# How troubled or bothered have you been in the past 30 days by drug
# problems?
temp <- trial_data_ASI[trial_data_ASI$QSTEST=="HOW TROUBLED BY THESE DRUG PROBLEMS",c("USUBJID","VISIT","QSDY","QSSTRESC","STUDYID")]
temp$QSSTRESC[temp$QSSTRESC=="NOT AT ALL"] <- 0
temp$QSSTRESC[temp$QSSTRESC=="SLIGHTLY"] <- 1
temp$QSSTRESC[temp$QSSTRESC=="MODERATELY"] <- 2
temp$QSSTRESC[temp$QSSTRESC=="CONSIDERABLY"] <- 3
temp$QSSTRESC[temp$QSSTRESC=="EXTREMELY"] <- 4
temp$ASA_Drug_troubled <- as.numeric(temp$QSSTRESC)
temp <- temp[,c(1:3,5:6)]
ASA <- merge(ASA,temp,by=c("USUBJID","VISIT","QSDY","STUDYID"),all = TRUE)
# ACTION (Code provided): selecting info on the following variable
# How important to you now is treatment for these drug problems?
temp <- trial_data_ASI[trial_data_ASI$QSTEST=="HOW IMPORTANT IS TRT FOR DRUG PROBLEMS",c("USUBJID","VISIT","QSDY","QSSTRESC","STUDYID")]
temp$QSSTRESC[temp$QSSTRESC=="NOT AT ALL"] <- 0
temp$QSSTRESC[temp$QSSTRESC=="SLIGHTLY"] <- 1
temp$QSSTRESC[temp$QSSTRESC=="MODERATELY"] <- 2
temp$QSSTRESC[temp$QSSTRESC=="CONSIDERABLY"] <- 3
temp$QSSTRESC[temp$QSSTRESC=="EXTREMELY"] <- 4
temp$ASA_Drug_treatment <- as.numeric(temp$QSSTRESC)
temp <- temp[,c(1:3,5:6)]
ASA <- merge(ASA,temp,by=c("USUBJID","VISIT","QSDY","STUDYID"),all = TRUE)
# ACTION (Code provided): relabel this data
ASA_drug_use <- ASA
# ACTION (Code provided): calculate the drugs composite score
ASA_drug_use$ASA_drug_use_composite <- (ASA_drug_use$ASA_Drug_Heroin_30d/390) + 
  (ASA_drug_use$ASA_Drug_Methadone_30d/390) + 
  (ASA_drug_use$ASA_Drug_Other_Opiates_30d/390) + 
  (ASA_drug_use$ASA_Drug_Barbiturates_30d/390) + 
  (ASA_drug_use$ASA_Drug_Other_Sedatives_30d/390) + 
  (ASA_drug_use$ASA_Drug_Cocaine_30d/390) + 
  (ASA_drug_use$ASA_Drug_Amphetamines_30d/390) + 
  (ASA_drug_use$ASA_Drug_Cannabis_30d/390) + 
  (ASA_drug_use$ASA_Drug_Hallucinogens_30d/390) + 
  (ASA_drug_use$ASA_Drug_Inhalants_30d/390) + 
  (ASA_drug_use$ASA_Drug_Multiple_30d/390) + 
  (ASA_drug_use$ASA_Drug_30d_problems/390) + 
  (ASA_drug_use$ASA_Drug_troubled/52) + 
  (ASA_drug_use$ASA_Drug_treatment/52) 
# ACTION (Code provided): selecting info on the following variable
# Are you presently awaiting charges, trial, or sentencing? 
ASA <-  trial_data_ASI[trial_data_ASI$QSTEST=="AWAITING CHARGES, TRIAL OR SENTENCE",
                       c("USUBJID","VISIT","QSDY","QSSTRESC","STUDYID")]
ASA$QSSTRESC[ASA$QSSTRESC=="NO"] <- 0
ASA$QSSTRESC[ASA$QSSTRESC=="YES"] <- 1
ASA$ASA_Legal_charges <- as.numeric(ASA$QSSTRESC)
ASA <- ASA[,c(1:3,5:6)]
# ACTION (Code provided): selecting info on the following variable
# How many days in the past 30 have you engaged in illegal activity for profit?
temp <-  trial_data_ASI[trial_data_ASI$QSTEST=="30 DAYS- HOW MANY ILLEGAL ACT. FOR PROFI",
                        c("USUBJID","VISIT","QSDY","QSSTRESC","STUDYID")]
temp$ASA_Legal_30d <- as.numeric(temp$QSSTRESC)
temp <- temp[,c(1:3,5:6)]
ASA <- merge(ASA,temp,by=c("USUBJID","VISIT","QSDY","STUDYID"),all = TRUE)
# ACTION (Code provided): selecting info on the following variable
# How serious do you feel your present legal problems are?
temp <-  trial_data_ASI[trial_data_ASI$QSTEST=="HOW SERIOUS PRESENT LEGAL PROBLEMS",
                        c("USUBJID","VISIT","QSDY","QSSTRESC","STUDYID")]
temp$QSSTRESC[temp$QSSTRESC=="NOT AT ALL"] <- 0
temp$QSSTRESC[temp$QSSTRESC=="SLIGHTLY"] <- 1
temp$QSSTRESC[temp$QSSTRESC=="MODERATELY"] <- 2
temp$QSSTRESC[temp$QSSTRESC=="CONSIDERABLY"] <- 3
temp$QSSTRESC[temp$QSSTRESC=="EXTREMELY"] <- 4
temp$ASA_Legal_problems <- as.numeric(temp$QSSTRESC)
temp <- temp[,c(1:3,5:6)]
ASA <- merge(ASA,temp,by=c("USUBJID","VISIT","QSDY","STUDYID"),all = TRUE)
# ACTION (Code provided): selecting info on the following variable
# How important to you now is counseling or referral for these legal problems?
temp <-  trial_data_ASI[trial_data_ASI$QSTEST=="HOW IMPORTANT-COUNSELING FOR LEGAL PROBL",
                        c("USUBJID","VISIT","QSDY","QSSTRESC","STUDYID")]
temp$QSSTRESC[temp$QSSTRESC=="NOT AT ALL"] <- 0
temp$QSSTRESC[temp$QSSTRESC=="SLIGHTLY"] <- 1
temp$QSSTRESC[temp$QSSTRESC=="MODERATELY"] <- 2
temp$QSSTRESC[temp$QSSTRESC=="CONSIDERABLY"] <- 3
temp$QSSTRESC[temp$QSSTRESC=="EXTREMELY"] <- 4
temp$ASA_Legal_counsel <- as.numeric(temp$QSSTRESC)
temp <- temp[,c(1:3,5:6)]
ASA <- merge(ASA,temp,by=c("USUBJID","VISIT","QSDY","STUDYID"),all = TRUE)
# ACTION (Code provided): selecting info on the following variable
# How much money did you receive from illegal sources in the past 30 days?
temp <-  trial_data_ASI[trial_data_ASI$QSTEST=="MONEY RECEIVED - ILLEGAL - PAST 30 DAYS",
                        c("USUBJID","VISIT","QSDY","QSSTRESC","STUDYID")]
temp$ASA_Legal_illegal_money <- as.numeric(temp$QSSTRESC)
temp <- temp[,c(1:3,5:6)]
ASA <- merge(ASA,temp,by=c("USUBJID","VISIT","QSDY","STUDYID"),all = TRUE)
# ACTION (Code provided): relabel this data
ASA_legal_status <- ASA
# ACTION (Code provided): calculate the legal composite score
ASA_legal_status$ASA_legal_status_composite <- (ASA_legal_status$ASA_Legal_charges/5) + 
  (ASA_legal_status$ASA_Legal_30d/150) + 
  (ASA_legal_status$ASA_Legal_problems/20) + 
  (ASA_legal_status$ASA_Legal_counsel/20) + 
  ((log10(ASA_legal_status$ASA_Legal_illegal_money))/46) 
ASA_legal_status$ASA_legal_status_composite[complete.cases(ASA_legal_status$ASA_Legal_illegal_money)&
                                              ASA_legal_status$ASA_Legal_illegal_money==0] <- 
  (ASA_legal_status$ASA_Legal_charges[complete.cases(ASA_legal_status$ASA_Legal_illegal_money)&
                                        ASA_legal_status$ASA_Legal_illegal_money==0]/5) + 
  (ASA_legal_status$ASA_Legal_30d[complete.cases(ASA_legal_status$ASA_Legal_illegal_money)&
                                    ASA_legal_status$ASA_Legal_illegal_money==0]/150) + 
  (ASA_legal_status$ASA_Legal_problems[complete.cases(ASA_legal_status$ASA_Legal_illegal_money)&
                                         ASA_legal_status$ASA_Legal_illegal_money==0]/20) +
  (ASA_legal_status$ASA_Legal_counsel[complete.cases(ASA_legal_status$ASA_Legal_illegal_money)&
                                        ASA_legal_status$ASA_Legal_illegal_money==0]/20) 
# ACTION (Code provided): selecting info on the following variable
# Are you satisfied with this situation (your current marital situation)?
ASA <-  trial_data_ASI[trial_data_ASI$QSTEST=="SATISFIED WITH THIS SITUATION",
                       c("USUBJID","VISIT","QSDY","QSSTRESC","STUDYID")]
ASA$QSSTRESC[ASA$QSSTRESC=="NO"] <- 2
ASA$QSSTRESC[ASA$QSSTRESC=="INDIFFERENT"] <- 1
ASA$QSSTRESC[ASA$QSSTRESC=="YES"] <- 0
ASA$ASA_Social_satisfied <- as.numeric(ASA$QSSTRESC)
# ACTION (Code provided): selecting info on the following variable
# How many days in the past 30 have you had serious conflicts with your
# family?
temp <-  trial_data_ASI[trial_data_ASI$QSTEST=="PAST 30 DAYS-SERIOUS CONFLICTS W/ FAMILY",
                        c("USUBJID","VISIT","QSDY","QSSTRESC","STUDYID")]
temp$ASA_Social_30d <- as.numeric(temp$QSSTRESC)
temp <- temp[,c(1:3,5:6)]
ASA <- merge(ASA,temp,by=c("USUBJID","VISIT","QSDY","STUDYID"),all = TRUE)
# ACTION (Code provided): selecting info on the following variable
# How troubled or bothered have you been in the past 30 days by family
# problems?
temp <-  trial_data_ASI[trial_data_ASI$QSTEST=="PAST 30 DAYS-TROUBLED BYFAMILY PROBLEMS?",
                        c("USUBJID","VISIT","QSDY","QSSTRESC","STUDYID")]
temp$QSSTRESC[temp$QSSTRESC=="NOT AT ALL"] <- 0
temp$QSSTRESC[temp$QSSTRESC=="SLIGHTLY"] <- 1
temp$QSSTRESC[temp$QSSTRESC=="MODERATELY"] <- 2
temp$QSSTRESC[temp$QSSTRESC=="CONSIDERABLY"] <- 3
temp$QSSTRESC[temp$QSSTRESC=="EXTREMELY"] <- 4
temp$ASA_Social_troubled <- as.numeric(temp$QSSTRESC)
temp <- temp[,c(1:3,5:6)]
ASA <- merge(ASA,temp,by=c("USUBJID","VISIT","QSDY","STUDYID"),all = TRUE)
# ACTION (Code provided): selecting info on the following variable
# How important to you now is treatment or counseling for family problems?
temp <-  trial_data_ASI[trial_data_ASI$QSTEST=="HOW IMPORTANT IS TX FOR FAMILY PROBLEMS?",
                        c("USUBJID","VISIT","QSDY","QSSTRESC","STUDYID")]
temp$QSSTRESC[temp$QSSTRESC=="NOT AT ALL"] <- 0
temp$QSSTRESC[temp$QSSTRESC=="SLIGHTLY"] <- 1
temp$QSSTRESC[temp$QSSTRESC=="MODERATELY"] <- 2
temp$QSSTRESC[temp$QSSTRESC=="CONSIDERABLY"] <- 3
temp$QSSTRESC[temp$QSSTRESC=="EXTREMELY"] <- 4
temp$ASA_Social_treatment <- as.numeric(temp$QSSTRESC)
temp <- temp[,c(1:3,5:6)]
ASA <- merge(ASA,temp,by=c("USUBJID","VISIT","QSDY","STUDYID"),all = TRUE)
# ACTION (Code provided): selecting info on the following variable
# Have you had significant periods in which you have experienced serious problems
# in the past 30 days with
# ACTION (Code provided): selecting info on the following variable
# Mother 
temp <-  trial_data_ASI[trial_data_ASI$QSTEST=="PAST 30D-SIGNIFICANT PROBLEMS WITH MOTHE",
                        c("USUBJID","VISIT","QSDY","QSSTRESC","STUDYID")]
temp$QSSTRESC[temp$QSSTRESC=="NO"] <- 0
temp$QSSTRESC[temp$QSSTRESC=="YES"] <- 1
temp$ASA_Social_mother <- as.numeric(temp$QSSTRESC)
temp <- temp[,c(1:3,5:6)]
ASA <- merge(ASA,temp,by=c("USUBJID","VISIT","QSDY","STUDYID"),all = TRUE)
# ACTION (Code provided): selecting info on the following variable
# Father 
temp <-  trial_data_ASI[trial_data_ASI$QSTEST=="PAST 30D-SIGNIFICANT PROBLEMS WITH FATHE",
                        c("USUBJID","VISIT","QSDY","QSSTRESC","STUDYID")]
temp$QSSTRESC[temp$QSSTRESC=="NO"] <- 0
temp$QSSTRESC[temp$QSSTRESC=="YES"] <- 1
temp$ASA_Social_father <- as.numeric(temp$QSSTRESC)
temp <- temp[,c(1:3,5:6)]
ASA <- merge(ASA,temp,by=c("USUBJID","VISIT","QSDY","STUDYID"),all = TRUE)
# ACTION (Code provided): selecting info on the following variable
# Brothers/Sisters 
temp <-  trial_data_ASI[trial_data_ASI$QSTEST=="PAST 30D-PROBLEMS W/WITH BROTHERS/SISTER",
                        c("USUBJID","VISIT","QSDY","QSSTRESC","STUDYID")]
temp$QSSTRESC[temp$QSSTRESC=="NO"] <- 0
temp$QSSTRESC[temp$QSSTRESC=="YES"] <- 1
temp$ASA_Social_sibling <- as.numeric(temp$QSSTRESC)
temp <- temp[,c(1:3,5:6)]
ASA <- merge(ASA,temp,by=c("USUBJID","VISIT","QSDY","STUDYID"),all = TRUE)
# ACTION (Code provided): selecting info on the following variable
# Sexual partner / spouse 
temp <-  trial_data_ASI[trial_data_ASI$QSTEST=="PAST 30D-PROBLEMS W/SEXUAL PARTNER/SPOUS",
                        c("USUBJID","VISIT","QSDY","QSSTRESC","STUDYID")]
temp$QSSTRESC[temp$QSSTRESC=="NO"] <- 0
temp$QSSTRESC[temp$QSSTRESC=="YES"] <- 1
temp$ASA_Social_partner <- as.numeric(temp$QSSTRESC)
temp <- temp[,c(1:3,5:6)]
ASA <- merge(ASA,temp,by=c("USUBJID","VISIT","QSDY","STUDYID"),all = TRUE)
# ACTION (Code provided): selecting info on the following variable
# Children
temp <-  trial_data_ASI[trial_data_ASI$QSTEST=="PAST 30D-PROBLEMS W/CHILDREN",
                        c("USUBJID","VISIT","QSDY","QSSTRESC","STUDYID")]
temp$QSSTRESC[temp$QSSTRESC=="NO"] <- 0
temp$QSSTRESC[temp$QSSTRESC=="YES"] <- 1
temp$ASA_Social_children <- as.numeric(temp$QSSTRESC)
temp <- temp[,c(1:3,5:6)]
ASA <- merge(ASA,temp,by=c("USUBJID","VISIT","QSDY","STUDYID"),all = TRUE)
# ACTION (Code provided): selecting info on the following variable
# Other significant family
temp <-  trial_data_ASI[trial_data_ASI$QSTEST=="PAST 30D-PROBLEMS W/OTHER FAMILY MEMBER",
                        c("USUBJID","VISIT","QSDY","QSSTRESC","STUDYID")]
temp$QSSTRESC[temp$QSSTRESC=="NO"] <- 0
temp$QSSTRESC[temp$QSSTRESC=="YES"] <- 1
temp$ASA_Social_significant_family <- as.numeric(temp$QSSTRESC)
temp <- temp[,c(1:3,5:6)]
ASA <- merge(ASA,temp,by=c("USUBJID","VISIT","QSDY","STUDYID"),all = TRUE)
# ACTION (Code provided): selecting info on the following variable
# Close Friends
temp <-  trial_data_ASI[trial_data_ASI$QSTEST=="PAST 30D-PROBLEMS W/CLOSE FRIENDS",
                        c("USUBJID","VISIT","QSDY","QSSTRESC","STUDYID")]
temp$QSSTRESC[temp$QSSTRESC=="NO"] <- 0
temp$QSSTRESC[temp$QSSTRESC=="YES"] <- 1
temp$ASA_Social_friends <- as.numeric(temp$QSSTRESC)
temp <- temp[,c(1:3,5:6)]
ASA <- merge(ASA,temp,by=c("USUBJID","VISIT","QSDY","STUDYID"),all = TRUE)
# ACTION (Code provided): selecting info on the following variable
# Neighbors
temp <-  trial_data_ASI[trial_data_ASI$QSTEST=="PAST 30D-PROBLEMS W/NEIGHBORS",
                        c("USUBJID","VISIT","QSDY","QSSTRESC","STUDYID")]
temp$QSSTRESC[temp$QSSTRESC=="NO"] <- 0
temp$QSSTRESC[temp$QSSTRESC=="YES"] <- 1
temp$ASA_Social_neighbors <- as.numeric(temp$QSSTRESC)
temp <- temp[,c(1:3,5:6)]
ASA <- merge(ASA,temp,by=c("USUBJID","VISIT","QSDY","STUDYID"),all = TRUE)
# ACTION (Code provided): selecting info on the following variable
# Co-Workers
temp <-  trial_data_ASI[trial_data_ASI$QSTEST=="PAST 30D-PROBLEMS W/CO-WORKERS",
                        c("USUBJID","VISIT","QSDY","QSSTRESC","STUDYID")]
temp$QSSTRESC[temp$QSSTRESC=="NO"] <- 0
temp$QSSTRESC[temp$QSSTRESC=="YES"] <- 1
temp$ASA_Social_coworkers <- as.numeric(temp$QSSTRESC)
temp <- temp[,c(1:3,5:6)]
ASA <- merge(ASA,temp,by=c("USUBJID","VISIT","QSDY","STUDYID"),all = TRUE)
# ACTION (Code provided): calculate the social composite score
ASA$ratio <- rowSums(ASA[,c(9:17)],na.rm = TRUE)/
  (ifelse(complete.cases(ASA[,9]),1,0)+
     ifelse(complete.cases(ASA[,10]),1,0)+
     ifelse(complete.cases(ASA[,11]),1,0)+
     ifelse(complete.cases(ASA[,12]),1,0)+
     ifelse(complete.cases(ASA[,13]),1,0)+
     ifelse(complete.cases(ASA[,14]),1,0)+
     ifelse(complete.cases(ASA[,15]),1,0)+
     ifelse(complete.cases(ASA[,16]),1,0)+
     ifelse(complete.cases(ASA[,17]),1,0))
# ACTION (Code provided): relabel this data
ASA_social_status <- ASA
ASA_social_status$ASA_social_status_composite <- (ASA_social_status$ASA_Social_satisfied/10) + 
  (ASA_social_status$ASA_Social_30d/150) + 
  (ASA_social_status$ASA_Social_troubled/20) + 
  (ASA_social_status$ASA_Social_treatment/20) +
  (ASA_social_status$ratio/5)
# ACTION (Code provided): selecting info on the following variable
# Experienced serious depression?
ASA <-  trial_data_ASI[trial_data_ASI$QSTEST=="PAST 30-SERIOUS DEPRESSION",
                       c("USUBJID","VISIT","QSDY","QSSTRESC","STUDYID")]
ASA$QSSTRESC[ASA$QSSTRESC=="NO"] <- 0
ASA$QSSTRESC[ASA$QSSTRESC=="YES"] <- 1
ASA$ASA_Psychiatric_depression <- as.numeric(ASA$QSSTRESC)
ASA <- ASA[,c(1:3,5:6)]
# ACTION (Code provided): selecting info on the following variable
# Experienced serious anxiety or tension?
temp <-  trial_data_ASI[trial_data_ASI$QSTEST=="PAST 30-SERIOUS ANXIETY/TENSION",
                        c("USUBJID","VISIT","QSDY","QSSTRESC","STUDYID")]
temp$QSSTRESC[temp$QSSTRESC=="NO"] <- 0
temp$QSSTRESC[temp$QSSTRESC=="YES"] <- 1
temp$ASA_Psychiatric_anxiety <- as.numeric(temp$QSSTRESC)
temp <- temp[,c(1:3,5:6)]
ASA <- merge(ASA,temp,by=c("USUBJID","VISIT","QSDY","STUDYID"),all = TRUE)
# ACTION (Code provided): selecting info on the following variable
# Experienced hallucinations?
temp <-  trial_data_ASI[trial_data_ASI$QSTEST=="PAST 30-HALLUCINATIONS",
                        c("USUBJID","VISIT","QSDY","QSSTRESC","STUDYID")]
temp$QSSTRESC[temp$QSSTRESC=="NO"] <- 0
temp$QSSTRESC[temp$QSSTRESC=="YES"] <- 1
temp$ASA_Psychiatric_hallucinations <- as.numeric(temp$QSSTRESC)
temp <- temp[,c(1:3,5:6)]
ASA <- merge(ASA,temp,by=c("USUBJID","VISIT","QSDY","STUDYID"),all = TRUE)  
# ACTION (Code provided): selecting info on the following variable
# Experienced trouble understanding, concentrating or remembering?
temp <-  trial_data_ASI[trial_data_ASI$QSTEST=="PAST 30-TROUBLE UNDERSTANDING/REMEMBERIN",
                        c("USUBJID","VISIT","QSDY","QSSTRESC","STUDYID")]
temp$QSSTRESC[temp$QSSTRESC=="NO"] <- 0
temp$QSSTRESC[temp$QSSTRESC=="YES"] <- 1
temp$ASA_Psychiatric_trouble_understanding <- as.numeric(temp$QSSTRESC)
temp <- temp[,c(1:3,5:6)]
ASA <- merge(ASA,temp,by=c("USUBJID","VISIT","QSDY","STUDYID"),all = TRUE)    
# ACTION (Code provided): selecting info on the following variable
# Experienced trouble controlling violent behavior?
temp <-  trial_data_ASI[trial_data_ASI$QSTEST=="PAST 30-TROUBLE CONTROL VIOLENT BEHAVIOR",
                        c("USUBJID","VISIT","QSDY","QSSTRESC","STUDYID")]
temp$QSSTRESC[temp$QSSTRESC=="NO"] <- 0
temp$QSSTRESC[temp$QSSTRESC=="YES"] <- 1
temp$ASA_Psychiatric_trouble_violent <- as.numeric(temp$QSSTRESC)
temp <- temp[,c(1:3,5:6)]
ASA <- merge(ASA,temp,by=c("USUBJID","VISIT","QSDY","STUDYID"),all = TRUE)    
# ACTION (Code provided): selecting info on the following variable
# Experienced serious thoughts of suicide?
temp <-  trial_data_ASI[trial_data_ASI$QSTEST=="PAST 30-SERIOUS THOUGHTS OF SUICIDE",
                        c("USUBJID","VISIT","QSDY","QSSTRESC","STUDYID")]
temp$QSSTRESC[temp$QSSTRESC=="NO"] <- 0
temp$QSSTRESC[temp$QSSTRESC=="YES"] <- 1
temp$ASA_Psychiatric_suicidal_thoughts <- as.numeric(temp$QSSTRESC)
temp <- temp[,c(1:3,5:6)]
ASA <- merge(ASA,temp,by=c("USUBJID","VISIT","QSDY","STUDYID"),all = TRUE)    
# ACTION (Code provided): selecting info on the following variable
# Attempted suicide? 
temp <-  trial_data_ASI[trial_data_ASI$QSTEST=="PAST 30-ATTEMPTED SUICIDE",
                        c("USUBJID","VISIT","QSDY","QSSTRESC","STUDYID")]
temp$QSSTRESC[temp$QSSTRESC=="NO"] <- 0
temp$QSSTRESC[temp$QSSTRESC=="YES"] <- 1
temp$ASA_Psychiatric_attempted_suicide <- as.numeric(temp$QSSTRESC)
temp <- temp[,c(1:3,5:6)]
ASA <- merge(ASA,temp,by=c("USUBJID","VISIT","QSDY","STUDYID"),all = TRUE)    
# ACTION (Code provided): selecting info on the following variable
# Have you taken prescribed medication for any psychological / emotional
# problem?
temp <-  trial_data_ASI[trial_data_ASI$QSTEST=="PAST 30-MEDICATION FOR PSYCH. PROBLEM",
                        c("USUBJID","VISIT","QSDY","QSSTRESC","STUDYID")]
temp$QSSTRESC[temp$QSSTRESC=="NO"] <- 0
temp$QSSTRESC[temp$QSSTRESC=="YES"] <- 1
temp$ASA_Psychiatric_prescribed_medicine <- as.numeric(temp$QSSTRESC)
temp <- temp[,c(1:3,5:6)]
ASA <- merge(ASA,temp,by=c("USUBJID","VISIT","QSDY","STUDYID"),all = TRUE)    
# ACTION (Code provided): selecting info on the following variable
# How many days in the past 30 have you experienced these psychological or
# emotional problems?
temp <-  trial_data_ASI[trial_data_ASI$QSTEST=="PAST 30-EXPERIENCED PSYCHOLOGICAL PROBLM",
                        c("USUBJID","VISIT","QSDY","QSSTRESC","STUDYID")]
temp$ASA_Psychiatric_30d <- as.numeric(temp$QSSTRESC)
temp <- temp[,c(1:3,5:6)]
ASA <- merge(ASA,temp,by=c("USUBJID","VISIT","QSDY","STUDYID"),all = TRUE)    
# ACTION (Code provided): selecting info on the following variable
# How much have you been bothered by these psychological or emotional
# problems in the past 30 days?
temp <-  trial_data_ASI[trial_data_ASI$QSTEST=="PAST 30-TROUBLED BY PSYCHOLOGICAL PROBLM",
                        c("USUBJID","VISIT","QSDY","QSSTRESC","STUDYID")]
temp$QSSTRESC[temp$QSSTRESC=="NOT AT ALL"] <- 0
temp$QSSTRESC[temp$QSSTRESC=="SLIGHTLY"] <- 1
temp$QSSTRESC[temp$QSSTRESC=="MODERATELY"] <- 2
temp$QSSTRESC[temp$QSSTRESC=="CONSIDERABLY"] <- 3
temp$QSSTRESC[temp$QSSTRESC=="EXTREMELY"] <- 4
temp$ASA_Psychiatric_troubled_30d <- as.numeric(temp$QSSTRESC)
temp <- temp[,c(1:3,5:6)]
ASA <- merge(ASA,temp,by=c("USUBJID","VISIT","QSDY","STUDYID"),all = TRUE)    
# ACTION (Code provided): selecting info on the following variable
# How important to you now is treatment for these psychological problems?
temp <-  trial_data_ASI[trial_data_ASI$QSTEST=="HOW IMPORTANT IS TRT FOR PSYCH. PROBLEMS",
                        c("USUBJID","VISIT","QSDY","QSSTRESC","STUDYID")]
temp$QSSTRESC[temp$QSSTRESC=="NOT AT ALL"] <- 0
temp$QSSTRESC[temp$QSSTRESC=="SLIGHTLY"] <- 1
temp$QSSTRESC[temp$QSSTRESC=="MODERATELY"] <- 2
temp$QSSTRESC[temp$QSSTRESC=="CONSIDERABLY"] <- 3
temp$QSSTRESC[temp$QSSTRESC=="EXTREMELY"] <- 4
temp$ASA_Psychiatric_treatment <- as.numeric(temp$QSSTRESC)
temp <- temp[,c(1:3,5:6)]
ASA <- merge(ASA,temp,by=c("USUBJID","VISIT","QSDY","STUDYID"),all = TRUE)    
# ACTION (Code provided): relabel this data
ASA_pschiatric_status <- ASA
# ACTION (Code provided): calculate the psychiatric composite score
ASA_pschiatric_status$ASA_pschiatric_status_composite <- 
  ASA_pschiatric_status$ASA_Psychiatric_depression/11 + 
  ASA_pschiatric_status$ASA_Psychiatric_anxiety/11 + 
  ASA_pschiatric_status$ASA_Psychiatric_hallucinations/11 + 
  ASA_pschiatric_status$ASA_Psychiatric_trouble_understanding/11 + 
  ASA_pschiatric_status$ASA_Psychiatric_trouble_violent/11 + 
  ASA_pschiatric_status$ASA_Psychiatric_suicidal_thoughts/11 + 
  ASA_pschiatric_status$ASA_Psychiatric_attempted_suicide/11 + 
  ASA_pschiatric_status$ASA_Psychiatric_prescribed_medicine/11 + 
  ASA_pschiatric_status$ASA_Psychiatric_30d/330 + 
  ASA_pschiatric_status$ASA_Psychiatric_troubled_30d/44 + 
  ASA_pschiatric_status$ASA_Psychiatric_treatment/44 
# ACTION (Code provided): Combine ASA data for CTN0001
CTN0001_ASA <- merge(ASA_alcohol_use,ASA_drug_use,
                     by=c("USUBJID","VISIT","QSDY","STUDYID"),all = TRUE)
CTN0001_ASA <- merge(CTN0001_ASA,ASA_employment_status,
                     by=c("USUBJID","VISIT","QSDY","STUDYID"),all = TRUE)
CTN0001_ASA <- merge(CTN0001_ASA,ASA_legal_status,
                     by=c("USUBJID","VISIT","QSDY","STUDYID"),all = TRUE)
CTN0001_ASA <- merge(CTN0001_ASA,ASA_medical_status,
                     by=c("USUBJID","VISIT","QSDY","STUDYID"),all = TRUE)
CTN0001_ASA <- merge(CTN0001_ASA,ASA_pschiatric_status,
                     by=c("USUBJID","VISIT","QSDY","STUDYID"),all = TRUE)
CTN0001_ASA <- merge(CTN0001_ASA,ASA_social_status,
                     by=c("USUBJID","VISIT","QSDY","STUDYID"),all = TRUE)
# ACTION (Code provided): Split data up for CTN0001 and CTN0002
CTN0002_ASA <- CTN0001_ASA[CTN0001_ASA$STUDYID=="NIDA-CTN-0002",]
CTN0002_ASA <- CTN0002_ASA[,c(1:3,5:90)]
CTN0001_ASA <- CTN0001_ASA[CTN0001_ASA$STUDYID=="NIDA-CTN-0001",]
CTN0001_ASA <- CTN0001_ASA[,c(1:3,5:90)]
# ACTION (Code provided): remove data objects no longer needed
rm(list=ls()[! ls() %in% c("CTN0001","CTN0002","CTN0009","CTN0030","CTN0049","CTN0051",
                           "CTN0001_SF12_V1","CTN0002_SF12_V1","CTN0009_SF12_V1",
                           "CTN0030_SF12_V2","CTN0049_SF12_V2","CTN0051_EQ5D",
                           "CTN0001_ASA","CTN0002_ASA")])
################################################################################
# ACTION (Code not provided): Specify your working directory for CTN0009 here
#*#*#*#*#*#*#*#*#*#*#*#*#*#*#*#*#*#*#*#*#*#*#*#*#*#*#*#*#*#
# ACTION (Code provided): open file containing ASI information 
trial_data_ASI <- read_csv("QS.csv")
# ACTION (Code provided): select those meeting criteria
trial_data_ASI <- trial_data_ASI[trial_data_ASI$USUBJID %in% CTN0009$patdeid,]
# ACTION (Code provided): select ASI variables 
trial_data_ASI <- trial_data_ASI[c(trial_data_ASI$QSCAT=="ADDICTION SEVERITY INDEX LITE"|
                                     trial_data_ASI$QSCAT=="ADDICTION SEVERITY INDEX FOR FOLLOW-UP"),]
# ACTION (Code provided): selecting info on the following variable
# How many days have you experienced medical problems in the last 30?
ASA <- trial_data_ASI[trial_data_ASI$QSTEST=="DAYS OF MEDICAL PROBLEMS - PAST 30 DAYS",c("USUBJID","VISIT","QSDY","QSSTRESC")]
ASA$ASI_Medical_30d <- as.numeric(ASA$QSSTRESC)
ASA <- ASA[,c(1:3,5)]
items <- ls()
# ACTION (Code provided): checking data for duplicates at baseline
ASA_no_baseline <- ASA[ASA$VISIT!="BASELINE",]
ASA_baseline <- ASA[ASA$VISIT=="BASELINE",]
check <- data.frame(table(ASA$USUBJID[ASA$VISIT=="BASELINE"]))
check_any <- check[check$Freq>=2,]
check_2 <- check[check$Freq==2,]
ASA_2 <- ASA_baseline[ASA_baseline$USUBJID %in% check_2$Var1,]
check <- check[check$Freq<2,]
ASA_baseline <- ASA_baseline[ASA_baseline$USUBJID %in% check$Var1,]
ASA_baseline <- rbind(ASA_baseline,ASA_2)
# ACTION (Code provided): drop data points at non-relevant visits
ASA_no_baseline <- ASA_no_baseline[ASA_no_baseline$VISIT!="SCREENING",]
ASA_no_baseline <- ASA_no_baseline[ASA_no_baseline$VISIT!="TREATMENT WEEK 6",]
ASA_no_baseline <- ASA_no_baseline[ASA_no_baseline$VISIT!="WEEKS BETWEEN FOLLOW-UP 1 & FOLLOW-UP 2",]
table(complete.cases(ASA_no_baseline$QSDY))
ASA <- rbind(ASA_baseline,ASA_no_baseline)
# ACTION (Code provided): remove data objects no longer needed
rm(list=ls()[!(ls() %in% items)])
# ACTION (Code provided): creating a function to remove duplicates in other 
#       variables
remove_duplicates <- function(temp){
temp_no_baseline <- temp[temp$VISIT!="BASELINE",]
temp_baseline <- temp[temp$VISIT=="BASELINE",]
check <- data.frame(table(temp$USUBJID[temp$VISIT=="BASELINE"]))
check_any <- check[check$Freq>=2,]
check_2 <- check[check$Freq==2,]
temp_2 <- temp_baseline[temp_baseline$USUBJID %in% check_2$Var1,]
temp_2 <- temp_2[complete.cases(temp_2$QSDY),]
check <- check[check$Freq<2,]
temp_baseline <- temp_baseline[temp_baseline$USUBJID %in% check$Var1,]
temp_baseline <- rbind(temp_baseline,temp_2)
temp_no_baseline <- temp_no_baseline[temp_no_baseline$VISIT!="SCREENING",]
temp_no_baseline <- temp_no_baseline[temp_no_baseline$VISIT!="TREATMENT WEEK 6",]
temp_no_baseline <- temp_no_baseline[temp_no_baseline$VISIT!="WEEKS BETWEEN FOLLOW-UP 1 & FOLLOW-UP 2",]
table(complete.cases(temp_no_baseline$QSDY))
temp <- rbind(temp_baseline,temp_no_baseline)}
# ACTION (Code provided): selecting info on the following variable
# How troubled or bothered have you been by these medical problems in the past 30 days?
temp <- trial_data_ASI[trial_data_ASI$QSTEST=="HOW TROUBLED BY MED PROB - PAST 30 DAYS",c("USUBJID","VISIT","QSDY","QSSTRESC")]
temp$QSSTRESC[temp$QSSTRESC=="NOT AT ALL"] <- 0
temp$QSSTRESC[temp$QSSTRESC=="SLIGHTLY"] <- 1
temp$QSSTRESC[temp$QSSTRESC=="MODERATELY"] <- 2
temp$QSSTRESC[temp$QSSTRESC=="CONSIDERABLY"] <- 3
temp$QSSTRESC[temp$QSSTRESC=="EXTREMELY"] <- 4
temp$ASI_Medical_troubled <- as.numeric(temp$QSSTRESC)
temp <- temp[,c(1:3,5)]
# ACTION (Code provided): selecting object names to store for later 
items <- ls()
# ACTION (Code provided): apply function to remove duplicates
remove_duplicates(temp)
# ACTION (Code provided): remove data objects no longer needed
rm(list=ls()[!(ls() %in% items)])
# ACTION (Code provided): combine ASI variables
ASA <- merge(ASA,temp,by=c("USUBJID","VISIT","QSDY"),all = TRUE)
# ACTION (Code provided): selecting info on the following variable
# How important to you now is treatment for these medical problems?
temp <- trial_data_ASI[trial_data_ASI$QSTEST=="HOW IMPORTANT TREATMENT FOR MED PROBLEM",c("USUBJID","VISIT","QSDY","QSSTRESC")]
temp$QSSTRESC[temp$QSSTRESC=="NOT AT ALL"] <- 0
temp$QSSTRESC[temp$QSSTRESC=="SLIGHTLY"] <- 1
temp$QSSTRESC[temp$QSSTRESC=="MODERATELY"] <- 2
temp$QSSTRESC[temp$QSSTRESC=="CONSIDERABLY"] <- 3
temp$QSSTRESC[temp$QSSTRESC=="EXTREMELY"] <- 4
temp$ASI_Medical_treatment <- as.numeric(temp$QSSTRESC)
temp <- temp[,c(1:3,5)]
# ACTION (Code provided): selecting object names to store for later 
items <- ls()
# ACTION (Code provided): apply function to remove duplicates
remove_duplicates(temp)
# ACTION (Code provided): remove data objects no longer needed
rm(list=ls()[!(ls() %in% items)])
# ACTION (Code provided): combine ASI variables
ASA <- merge(ASA,temp,by=c("USUBJID","VISIT","QSDY"),all = TRUE)
# ACTION (Code provided): relabel this data
ASA_medical_status <- ASA
# ACTION (Code provided): calculate the medical composite score
ASA_medical_status$ASA_medical_status_composite <- (ASA_medical_status$ASI_Medical_30d/90) + 
  (ASA_medical_status$ASI_Medical_troubled/12) + 
  (ASA_medical_status$ASI_Medical_treatment/12)
# ACTION (Code provided): remove data objects no longer needed
rm(list=ls()[! ls() %in% c("CTN0001","CTN0002","CTN0009","CTN0030","CTN0049","CTN0051",
                           "CTN0001_SF12_V1","CTN0002_SF12_V1","CTN0009_SF12_V1",
                           "CTN0030_SF12_V2","CTN0049_SF12_V2","CTN0051_EQ5D",
                           "CTN0001_ASA","CTN0002_ASA",
                           "trial_data_ASI","ASA_medical_status","remove_duplicates")])
# ACTION (Code provided): selecting info on the following variable
# Do you have a valid driver's license?
ASA <- trial_data_ASI[trial_data_ASI$QSTEST=="HAVE VALID DRIVER'S LICENSE",c("USUBJID","VISIT","QSDY","QSSTRESC")]
ASA$QSSTRESC[ASA$QSSTRESC=="NO"] <- 0
ASA$QSSTRESC[ASA$QSSTRESC=="YES"] <- 1
ASA$ASI_Employment_drivers_license <- as.numeric(ASA$QSSTRESC)
ASA <- ASA[,c(1:3,5)]
items <- ls()
# ACTION (Code provided): checking data for duplicates at baseline
ASA_no_baseline <- ASA[ASA$VISIT!="BASELINE",]
ASA_baseline <- ASA[ASA$VISIT=="BASELINE",]
check <- data.frame(table(ASA$USUBJID[ASA$VISIT=="BASELINE"]))
check_any <- check[check$Freq>=2,]
check_2 <- check[check$Freq==2,]
ASA_2 <- ASA_baseline[ASA_baseline$USUBJID %in% check_2$Var1,]
ASA_2 <- ASA_2[complete.cases(ASA_2$QSDY),]
check <- check[check$Freq<2,]
ASA_baseline <- ASA_baseline[ASA_baseline$USUBJID %in% check$Var1,]
ASA_baseline <- rbind(ASA_baseline,ASA_2)
# ACTION (Code provided): drop data points at non-relevant visits
ASA_no_baseline <- ASA_no_baseline[ASA_no_baseline$VISIT!="SCREENING",]
ASA_no_baseline <- ASA_no_baseline[ASA_no_baseline$VISIT!="TREATMENT WEEK 6",]
ASA_no_baseline <- ASA_no_baseline[ASA_no_baseline$VISIT!="WEEKS BETWEEN FOLLOW-UP 1 & FOLLOW-UP 2",]
ASA <- rbind(ASA_baseline,ASA_no_baseline)
# ACTION (Code provided): remove data objects no longer needed
rm(list=ls()[!(ls() %in% items)])
# ACTION (Code provided): selecting info on the following variable
# Do you have an automobile available for your use?
temp <- trial_data_ASI[trial_data_ASI$QSTEST=="HAVE AN AUTOMOBILE AVAILABLE FOR USE",c("USUBJID","VISIT","QSDY","QSSTRESC")]
temp$QSSTRESC[temp$QSSTRESC=="NO"] <- 0
temp$QSSTRESC[temp$QSSTRESC=="YES"] <- 1
temp$ASI_Employment_automobile <- as.numeric(temp$QSSTRESC)
temp <- temp[,c(1:3,5)]
# ACTION (Code provided): selecting object names to store for later 
items <- ls()
# ACTION (Code provided): apply function to remove duplicates
remove_duplicates(temp)
# ACTION (Code provided): remove data objects no longer needed
rm(list=ls()[!(ls() %in% items)])
# ACTION (Code provided): combine ASI variables
ASA <- merge(ASA,temp,by=c("USUBJID","VISIT","QSDY"),all = TRUE)
# ACTION (Code provided): selecting info on the following variable
# How many days were you paid for working in the past 30?
temp <- trial_data_ASI[trial_data_ASI$QSTEST=="DAYS PAID FOR WORKING - PAST 30 DAYS",c("USUBJID","VISIT","QSDY","QSSTRESC")]
temp$ASI_Employment_30d <- as.numeric(temp$QSSTRESC)
temp <- temp[,c(1:3,5)]
# ACTION (Code provided): selecting object names to store for later 
items <- ls()
# ACTION (Code provided): apply function to remove duplicates
remove_duplicates(temp)
# ACTION (Code provided): remove data objects no longer needed
rm(list=ls()[!(ls() %in% items)])
# ACTION (Code provided): combine ASI variables
ASA <- merge(ASA,temp,by=c("USUBJID","VISIT","QSDY"),all = TRUE)
# ACTION (Code provided): selecting info on the following variable
# How much did you receive from employment (new income) in the past 30 days?
temp <- trial_data_ASI[trial_data_ASI$QSTEST=="MONEY RECEIVED - EMPLOYMENT - PAST 30",c("USUBJID","VISIT","QSDY","QSSTRESC")]
temp$ASI_Employment_income <- as.numeric(temp$QSSTRESC)
temp <- temp[,c(1:3,5)]
# ACTION (Code provided): selecting object names to store for later 
items <- ls()
# ACTION (Code provided): apply function to remove duplicates
remove_duplicates(temp)
# ACTION (Code provided): remove data objects no longer needed
rm(list=ls()[!(ls() %in% items)])
# ACTION (Code provided): combine ASI variables
ASA <- merge(ASA,temp,by=c("USUBJID","VISIT","QSDY"),all = TRUE)
# ACTION (Code provided): calculate the employment composite score
ASA_employment_status <- ASA
ASA_employment_status$ASA_employment_status_composite <- 1 - 
  ((ASA_employment_status$ASI_Employment_drivers_license/4) + 
     (ASA_employment_status$ASI_Employment_automobile/4) + 
     (ASA_employment_status$ASI_Employment_30d/120) + 
     (log10(ASA_employment_status$ASI_Employment_income)/36))
ASA_employment_status$ASA_employment_status_composite[complete.cases(ASA_employment_status$ASI_Employment_income)&
                                                        ASA_employment_status$ASI_Employment_income==0] <- 1 - 
  ((ASA_employment_status$ASI_Employment_drivers_license[complete.cases(ASA_employment_status$ASI_Employment_income)&
                                                           ASA_employment_status$ASI_Employment_income==0]/4) + 
     (ASA_employment_status$ASI_Employment_automobile[complete.cases(ASA_employment_status$ASI_Employment_income)&
                                                        ASA_employment_status$ASI_Employment_income==0]/4) + 
     (ASA_employment_status$ASI_Employment_30d[complete.cases(ASA_employment_status$ASI_Employment_income)&
                                                 ASA_employment_status$ASI_Employment_income==0]/120))
# ACTION (Code provided): remove data objects no longer needed
rm(list=ls()[! ls() %in% c("CTN0001","CTN0002","CTN0009","CTN0030","CTN0049","CTN0051",
                           "CTN0001_SF12_V1","CTN0002_SF12_V1","CTN0009_SF12_V1",
                           "CTN0030_SF12_V2","CTN0049_SF12_V2","CTN0051_EQ5D",
                           "CTN0001_ASA","CTN0002_ASA","remove_duplicates",
                           "trial_data_ASI","ASA_medical_status",
                           "ASA_employment_status")])
# ACTION (Code provided): selecting info on the following variable
# Days of any alcohol use at all in the past 30 days
ASA <- trial_data_ASI[trial_data_ASI$QSTEST=="ALCOHOL (ANY USE AT ALL) PAST 30 DAYS",c("USUBJID","VISIT","QSDY","QSSTRESC")]
ASA$ASA_Alcohol_30d_use <- as.numeric(ASA$QSSTRESC)
ASA <- ASA[,c(1:3,5)]
items <- ls()
# ACTION (Code provided): checking data for duplicates at baseline
ASA_no_baseline <- ASA[ASA$VISIT!="BASELINE",]
ASA_baseline <- ASA[ASA$VISIT=="BASELINE",]
check <- data.frame(table(ASA$USUBJID[ASA$VISIT=="BASELINE"]))
check_any <- check[check$Freq>=2,]
check_2 <- check[check$Freq==2,]
ASA_2 <- ASA_baseline[ASA_baseline$USUBJID %in% check_2$Var1,]
ASA_2 <- ASA_2[complete.cases(ASA_2$QSDY),]
check <- check[check$Freq<2,]
ASA_baseline <- ASA_baseline[ASA_baseline$USUBJID %in% check$Var1,]
ASA_baseline <- rbind(ASA_baseline,ASA_2)
# ACTION (Code provided): drop data points at non-relevant visits
ASA_no_baseline <- ASA_no_baseline[ASA_no_baseline$VISIT!="SCREENING",]
ASA_no_baseline <- ASA_no_baseline[ASA_no_baseline$VISIT!="TREATMENT WEEK 6",]
ASA_no_baseline <- ASA_no_baseline[ASA_no_baseline$VISIT!="WEEKS BETWEEN FOLLOW-UP 1 & FOLLOW-UP 2",]
ASA <- rbind(ASA_baseline,ASA_no_baseline)
# ACTION (Code provided): remove data objects no longer needed
rm(list=ls()[!(ls() %in% items)])
# ACTION (Code provided): selecting info on the following variable
# Days of alcohol to intoxication in the past 30 days
temp <- trial_data_ASI[trial_data_ASI$QSTEST=="ALCOHOL (TO INTOXICATION) PAST 30 DAYS",c("USUBJID","VISIT","QSDY","QSSTRESC")]
temp$ASA_Alcohol_30d_intoxication <- as.numeric(temp$QSSTRESC)
temp <- temp[,c(1:3,5)]
# ACTION (Code provided): selecting object names to store for later 
items <- ls()
# ACTION (Code provided): apply function to remove duplicates
remove_duplicates(temp)
# ACTION (Code provided): remove data objects no longer needed
rm(list=ls()[!(ls() %in% items)])
# ACTION (Code provided): combine ASI variables
ASA <- merge(ASA,temp,by=c("USUBJID","VISIT","QSDY"),all = TRUE)
# ACTION (Code provided): selecting info on the following variable
# How many days in the past 30 have you been troubled or bothered by any alcohol
# problems?
temp <- trial_data_ASI[trial_data_ASI$QSTEST=="HOW MANY DAYS ALCOHOL PROBLEMS-PAST 30D",c("USUBJID","VISIT","QSDY","QSSTRESC")]
temp$ASA_Alcohol_30d_problems <- as.numeric(temp$QSSTRESC)
temp <- temp[,c(1:3,5)]
# ACTION (Code provided): selecting object names to store for later 
items <- ls()
# ACTION (Code provided): apply function to remove duplicates
remove_duplicates(temp)
# ACTION (Code provided): remove data objects no longer needed
rm(list=ls()[!(ls() %in% items)])
# ACTION (Code provided): combine ASI variables
ASA <- merge(ASA,temp,by=c("USUBJID","VISIT","QSDY"),all = TRUE)
# ACTION (Code provided): selecting info on the following variable
# How troubled or bothered have you been in the past 30 days by these alcohol
# problems?
temp <- trial_data_ASI[trial_data_ASI$QSTEST=="HOW TROUBLED BY THESE ALCOHOL PROBLEMS",c("USUBJID","VISIT","QSDY","QSSTRESC")]
temp$QSSTRESC[temp$QSSTRESC=="NOT AT ALL"] <- 0
temp$QSSTRESC[temp$QSSTRESC=="SLIGHTLY"] <- 1
temp$QSSTRESC[temp$QSSTRESC=="MODERATELY"] <- 2
temp$QSSTRESC[temp$QSSTRESC=="CONSIDERABLY"] <- 3
temp$QSSTRESC[temp$QSSTRESC=="EXTREMELY"] <- 4
temp$ASA_Alcohol_troubled <- as.numeric(temp$QSSTRESC)
temp <- temp[,c(1:3,5)]
# ACTION (Code provided): selecting object names to store for later 
items <- ls()
# ACTION (Code provided): apply function to remove duplicates
remove_duplicates(temp)
# ACTION (Code provided): remove data objects no longer needed
rm(list=ls()[!(ls() %in% items)])
# ACTION (Code provided): combine ASI variables
ASA <- merge(ASA,temp,by=c("USUBJID","VISIT","QSDY"),all = TRUE)
# ACTION (Code provided): selecting info on the following variable
# How important to you now is treatment for these problems? 
temp <- trial_data_ASI[trial_data_ASI$QSTEST=="HOW IMPORTANT TRT FOR ALCOHOL PROBLEMS",c("USUBJID","VISIT","QSDY","QSSTRESC")]
temp$QSSTRESC[temp$QSSTRESC=="NOT AT ALL"] <- 0
temp$QSSTRESC[temp$QSSTRESC=="SLIGHTLY"] <- 1
temp$QSSTRESC[temp$QSSTRESC=="MODERATELY"] <- 2
temp$QSSTRESC[temp$QSSTRESC=="CONSIDERABLY"] <- 3
temp$QSSTRESC[temp$QSSTRESC=="EXTREMELY"] <- 4
temp$ASA_Alcohol_treatment <- as.numeric(temp$QSSTRESC)
temp <- temp[,c(1:3,5)]
# ACTION (Code provided): selecting object names to store for later 
items <- ls()
# ACTION (Code provided): apply function to remove duplicates
remove_duplicates(temp)
# ACTION (Code provided): remove data objects no longer needed
rm(list=ls()[!(ls() %in% items)])
# ACTION (Code provided): combine ASI variables
ASA <- merge(ASA,temp,by=c("USUBJID","VISIT","QSDY"),all = TRUE)
# ACTION (Code provided): selecting info on the following variable
# How much would you say you spent during the past 30 days on alcohol?
temp <- trial_data_ASI[trial_data_ASI$QSTEST=="HOW MUCH SPENT ON ALCOHOL - PAST 30 DAYS",c("USUBJID","VISIT","QSDY","QSSTRESC")]
temp$ASA_Alcohol_spending <- as.numeric(temp$QSSTRESC)
temp <- temp[,c(1:3,5)]
# ACTION (Code provided): selecting object names to store for later 
items <- ls()
# ACTION (Code provided): apply function to remove duplicates
remove_duplicates(temp)
# ACTION (Code provided): remove data objects no longer needed
rm(list=ls()[!(ls() %in% items)])
# ACTION (Code provided): combine ASI variables
ASA <- merge(ASA,temp,by=c("USUBJID","VISIT","QSDY"),all = TRUE)
# ACTION (Code provided): calculate the alcohol composite score
ASA_alcohol_use <- ASA
ASA_alcohol_use$ASA_alcohol_use_composite <- 
  (ASA_alcohol_use$ASA_Alcohol_30d_use/180) + 
  (ASA_alcohol_use$ASA_Alcohol_30d_intoxication/180) + 
  (ASA_alcohol_use$ASA_Alcohol_30d_problems/180) + 
  (ASA_alcohol_use$ASA_Alcohol_troubled/24) + 
  (ASA_alcohol_use$ASA_Alcohol_treatment/24) + 
  (log10(ASA_alcohol_use$ASA_Alcohol_spending)/44)
ASA_alcohol_use$ASA_alcohol_use_composite[complete.cases(ASA_alcohol_use$ASA_Alcohol_spending)&
                                            ASA_alcohol_use$ASA_Alcohol_spending==0] <- 
  (ASA_alcohol_use$ASA_Alcohol_30d_use[complete.cases(ASA_alcohol_use$ASA_Alcohol_spending)&
                                         ASA_alcohol_use$ASA_Alcohol_spending==0]/180) + 
  (ASA_alcohol_use$ASA_Alcohol_30d_intoxication[complete.cases(ASA_alcohol_use$ASA_Alcohol_spending)&
                                                  ASA_alcohol_use$ASA_Alcohol_spending==0]/180) + 
  (ASA_alcohol_use$ASA_Alcohol_30d_problems[complete.cases(ASA_alcohol_use$ASA_Alcohol_spending)&
                                              ASA_alcohol_use$ASA_Alcohol_spending==0]/180) + 
  (ASA_alcohol_use$ASA_Alcohol_troubled[complete.cases(ASA_alcohol_use$ASA_Alcohol_spending)&
                                          ASA_alcohol_use$ASA_Alcohol_spending==0]/24) + 
  (ASA_alcohol_use$ASA_Alcohol_treatment[complete.cases(ASA_alcohol_use$ASA_Alcohol_spending)&
                                           ASA_alcohol_use$ASA_Alcohol_spending==0]/24)
# ACTION (Code provided): remove data objects no longer needed
rm(list=ls()[! ls() %in% c("CTN0001","CTN0002","CTN0009","CTN0030","CTN0049","CTN0051",
                           "CTN0001_SF12_V1","CTN0002_SF12_V1","CTN0009_SF12_V1",
                           "CTN0030_SF12_V2","CTN0049_SF12_V2","CTN0051_EQ5D",
                           "CTN0001_ASA","CTN0002_ASA","remove_duplicates",
                           "trial_data_ASI","ASA_medical_status",
                           "ASA_employment_status","ASA_alcohol_use")])
# ACTION (Code provided): selecting info on the following variable
# Heroin
ASA <- trial_data_ASI[trial_data_ASI$QSTEST=="HEROIN-PAST 30 DAYS",c("USUBJID","VISIT","QSDY","QSSTRESC")]
ASA$ASA_Drug_Heroin_30d <- as.numeric(ASA$QSSTRESC)
ASA <- ASA[,c(1:3,5)]
items <- ls()
# ACTION (Code provided): checking data for duplicates at baseline
ASA_no_baseline <- ASA[ASA$VISIT!="BASELINE",]
ASA_baseline <- ASA[ASA$VISIT=="BASELINE",]
check <- data.frame(table(ASA$USUBJID[ASA$VISIT=="BASELINE"]))
check_any <- check[check$Freq>=2,]
check_2 <- check[check$Freq==2,]
ASA_2 <- ASA_baseline[ASA_baseline$USUBJID %in% check_2$Var1,]
ASA_2 <- ASA_2[complete.cases(ASA_2$QSDY),]
check <- check[check$Freq<2,]
ASA_baseline <- ASA_baseline[ASA_baseline$USUBJID %in% check$Var1,]
ASA_baseline <- rbind(ASA_baseline,ASA_2)
# ACTION (Code provided): drop data points at non-relevant visits
ASA_no_baseline <- ASA_no_baseline[ASA_no_baseline$VISIT!="SCREENING",]
ASA_no_baseline <- ASA_no_baseline[ASA_no_baseline$VISIT!="TREATMENT WEEK 6",]
ASA_no_baseline <- ASA_no_baseline[ASA_no_baseline$VISIT!="WEEKS BETWEEN FOLLOW-UP 1 & FOLLOW-UP 2",]
ASA <- rbind(ASA_baseline,ASA_no_baseline)
# ACTION (Code provided): remove data objects no longer needed
rm(list=ls()[!(ls() %in% items)])
# ACTION (Code provided): selecting info on the following variable
# Lifetime heroin use
temp <- trial_data_ASI[trial_data_ASI$QSTEST=="HEROIN-LIFETIME USE",c("USUBJID","VISIT","QSDY","QSSTRESC")]
temp$ASA_Drug_Heroin_lifetime <- as.numeric(temp$QSSTRESC)
temp <- temp[,c(1:3,5)]
# ACTION (Code provided): selecting object names to store for later 
items <- ls()
# ACTION (Code provided): apply function to remove duplicates
remove_duplicates(temp)
# ACTION (Code provided): remove data objects no longer needed
rm(list=ls()[!(ls() %in% items)])
# ACTION (Code provided): combine ASI variables
ASA <- merge(ASA,temp,by=c("USUBJID","VISIT","QSDY"),all = TRUE)
# ACTION (Code provided): selecting info on the following variable
# route of administration heroin 
temp <- trial_data_ASI[trial_data_ASI$QSTEST=="HEROIN-THE USUAL OR MOST RECENT ROUTE",c("USUBJID","VISIT","QSDY","QSSTRESC")]
temp$ASA_Drug_Heroin_route <- temp$QSSTRESC
temp <- temp[,c(1:3,5)]
# ACTION (Code provided): selecting object names to store for later 
items <- ls()
# ACTION (Code provided): apply function to remove duplicates
remove_duplicates(temp)
# ACTION (Code provided): remove data objects no longer needed
rm(list=ls()[!(ls() %in% items)])
# ACTION (Code provided): combine ASI variables
ASA <- merge(ASA,temp,by=c("USUBJID","VISIT","QSDY"),all = TRUE)
# ACTION (Code provided): selecting info on the following variable
# METHADONE
temp <- trial_data_ASI[trial_data_ASI$QSTEST=="METHADONE-PAST 30 DAYS",c("USUBJID","VISIT","QSDY","QSSTRESC")]
temp$ASA_Drug_Methadone_30d <- as.numeric(temp$QSSTRESC)
temp <- temp[,c(1:3,5)]
# ACTION (Code provided): selecting object names to store for later 
items <- ls()
# ACTION (Code provided): apply function to remove duplicates
remove_duplicates(temp)
# ACTION (Code provided): remove data objects no longer needed
rm(list=ls()[!(ls() %in% items)])
# ACTION (Code provided): combine ASI variables
ASA <- merge(ASA,temp,by=c("USUBJID","VISIT","QSDY"),all = TRUE)
# ACTION (Code provided): selecting info on the following variable
# Lifetime METHADONE use
temp <- trial_data_ASI[trial_data_ASI$QSTEST=="METHADONE-LIFETIME USE",c("USUBJID","VISIT","QSDY","QSSTRESC")]
temp$ASA_Drug_Methadone_lifetime <- as.numeric(temp$QSSTRESC)
temp <- temp[,c(1:3,5)]
# ACTION (Code provided): selecting object names to store for later 
items <- ls()
# ACTION (Code provided): apply function to remove duplicates
remove_duplicates(temp)
# ACTION (Code provided): remove data objects no longer needed
rm(list=ls()[!(ls() %in% items)])
# ACTION (Code provided): combine ASI variables
ASA <- merge(ASA,temp,by=c("USUBJID","VISIT","QSDY"),all = TRUE)
# ACTION (Code provided): selecting info on the following variable
# route of administration METHADONE 
temp <- trial_data_ASI[trial_data_ASI$QSTEST=="METHADONE-THE USUAL OR MOST RECENT ROUTE",c("USUBJID","VISIT","QSDY","QSSTRESC")]
temp$ASA_Drug_Methadone_route <- temp$QSSTRESC
temp <- temp[,c(1:3,5)]
# ACTION (Code provided): selecting object names to store for later 
items <- ls()
# ACTION (Code provided): apply function to remove duplicates
remove_duplicates(temp)
# ACTION (Code provided): remove data objects no longer needed
rm(list=ls()[!(ls() %in% items)])
# ACTION (Code provided): combine ASI variables
ASA <- merge(ASA,temp,by=c("USUBJID","VISIT","QSDY"),all = TRUE)
# ACTION (Code provided): selecting info on the following variable
# Other opiates
temp <- trial_data_ASI[trial_data_ASI$QSTEST=="OTHER OPIATES/ANALGESICS-PAST 30 DAYS",c("USUBJID","VISIT","QSDY","QSSTRESC")]
temp$ASA_Drug_Other_Opiates_30d <- as.numeric(temp$QSSTRESC)
temp <- temp[,c(1:3,5)]
# ACTION (Code provided): selecting object names to store for later 
items <- ls()
# ACTION (Code provided): apply function to remove duplicates
remove_duplicates(temp)
# ACTION (Code provided): remove data objects no longer needed
rm(list=ls()[!(ls() %in% items)])
# ACTION (Code provided): combine ASI variables
ASA <- merge(ASA,temp,by=c("USUBJID","VISIT","QSDY"),all = TRUE)
# ACTION (Code provided): selecting info on the following variable
# Lifetime Other opiates use
temp <- trial_data_ASI[trial_data_ASI$QSTEST=="OTHER OPIATES/ANALGESICS-LIFETIME USE",c("USUBJID","VISIT","QSDY","QSSTRESC")]
temp$ASA_Drug_Other_Opiates_lifetime <- as.numeric(temp$QSSTRESC)
temp <- temp[,c(1:3,5)]
# ACTION (Code provided): selecting object names to store for later 
items <- ls()
# ACTION (Code provided): apply function to remove duplicates
remove_duplicates(temp)
# ACTION (Code provided): remove data objects no longer needed
rm(list=ls()[!(ls() %in% items)])
# ACTION (Code provided): combine ASI variables
ASA <- merge(ASA,temp,by=c("USUBJID","VISIT","QSDY"),all = TRUE)
# ACTION (Code provided): selecting info on the following variable
# route of administration Other opiates 
temp <- trial_data_ASI[trial_data_ASI$QSTEST=="OTHER OPIATES- USUAL/MOST RECENT ROUTE",c("USUBJID","VISIT","QSDY","QSSTRESC")]
temp$ASA_Drug_Other_Opiates_route <- temp$QSSTRESC
temp <- temp[,c(1:3,5)]
# ACTION (Code provided): selecting object names to store for later 
items <- ls()
# ACTION (Code provided): apply function to remove duplicates
remove_duplicates(temp)
# ACTION (Code provided): remove data objects no longer needed
rm(list=ls()[!(ls() %in% items)])
# ACTION (Code provided): combine ASI variables
ASA <- merge(ASA,temp,by=c("USUBJID","VISIT","QSDY"),all = TRUE)
# ACTION (Code provided): selecting info on the following variable
# BARBITURATES
temp <- trial_data_ASI[trial_data_ASI$QSTEST=="BARBITURATES-PAST 30 DAYS",c("USUBJID","VISIT","QSDY","QSSTRESC")]
temp$ASA_Drug_Barbiturates_30d <- as.numeric(temp$QSSTRESC)
temp <- temp[,c(1:3,5)]
# ACTION (Code provided): selecting object names to store for later 
items <- ls()
# ACTION (Code provided): apply function to remove duplicates
remove_duplicates(temp)
# ACTION (Code provided): remove data objects no longer needed
rm(list=ls()[!(ls() %in% items)])
# ACTION (Code provided): combine ASI variables
ASA <- merge(ASA,temp,by=c("USUBJID","VISIT","QSDY"),all = TRUE)
# ACTION (Code provided): selecting info on the following variable
# Lifetime BARBITURATES use
temp <- trial_data_ASI[trial_data_ASI$QSTEST=="BARBITURATES-LIFETIME USE",c("USUBJID","VISIT","QSDY","QSSTRESC")]
temp$ASA_Drug_Barbiturates_lifetime <- as.numeric(temp$QSSTRESC)
temp <- temp[,c(1:3,5)]
# ACTION (Code provided): selecting object names to store for later 
items <- ls()
# ACTION (Code provided): apply function to remove duplicates
remove_duplicates(temp)
# ACTION (Code provided): remove data objects no longer needed
rm(list=ls()[!(ls() %in% items)])
# ACTION (Code provided): combine ASI variables
ASA <- merge(ASA,temp,by=c("USUBJID","VISIT","QSDY"),all = TRUE)
# ACTION (Code provided): selecting info on the following variable
# route of administration BARBITURATES
temp <- trial_data_ASI[trial_data_ASI$QSTEST=="BARBITURATES- USUAL/MOST RECENT ROUTE",c("USUBJID","VISIT","QSDY","QSSTRESC")]
temp$ASA_Drug_Barbiturates_route <- temp$QSSTRESC
temp <- temp[,c(1:3,5)]
# ACTION (Code provided): selecting object names to store for later 
items <- ls()
# ACTION (Code provided): apply function to remove duplicates
remove_duplicates(temp)
# ACTION (Code provided): remove data objects no longer needed
rm(list=ls()[!(ls() %in% items)])
# ACTION (Code provided): combine ASI variables
ASA <- merge(ASA,temp,by=c("USUBJID","VISIT","QSDY"),all = TRUE)
# ACTION (Code provided): selecting info on the following variable
# OTHER SEDATIVES
temp <- trial_data_ASI[trial_data_ASI$QSTEST=="OTHER SEDATIVES-PAST 30 DAYS",c("USUBJID","VISIT","QSDY","QSSTRESC")]
temp$ASA_Drug_Other_Sedatives_30d <- as.numeric(temp$QSSTRESC)
temp <- temp[,c(1:3,5)]
# ACTION (Code provided): selecting object names to store for later 
items <- ls()
# ACTION (Code provided): apply function to remove duplicates
remove_duplicates(temp)
# ACTION (Code provided): remove data objects no longer needed
rm(list=ls()[!(ls() %in% items)])
# ACTION (Code provided): combine ASI variables
ASA <- merge(ASA,temp,by=c("USUBJID","VISIT","QSDY"),all = TRUE)
# ACTION (Code provided): selecting info on the following variable
# Lifetime OTHER SEDATIVES use
temp <- trial_data_ASI[trial_data_ASI$QSTEST=="OTHER SEDATIVES-LIFETIME USE",c("USUBJID","VISIT","QSDY","QSSTRESC")]
temp$ASA_Drug_Other_Sedatives_lifetime <- as.numeric(temp$QSSTRESC)
temp <- temp[,c(1:3,5)]
# ACTION (Code provided): selecting object names to store for later 
items <- ls()
# ACTION (Code provided): apply function to remove duplicates
remove_duplicates(temp)
# ACTION (Code provided): remove data objects no longer needed
rm(list=ls()[!(ls() %in% items)])
# ACTION (Code provided): combine ASI variables
ASA <- merge(ASA,temp,by=c("USUBJID","VISIT","QSDY"),all = TRUE)
# ACTION (Code provided): selecting info on the following variable
# route of administration OTHER SEDATIVES
temp <- trial_data_ASI[trial_data_ASI$QSTEST=="OTHER SEDATIVES-USUAL/MOST RECENT ROUTE",c("USUBJID","VISIT","QSDY","QSSTRESC")]
temp$ASA_Drug_Other_Sedatives_route <- temp$QSSTRESC
temp <- temp[,c(1:3,5)]
# ACTION (Code provided): selecting object names to store for later 
items <- ls()
# ACTION (Code provided): apply function to remove duplicates
remove_duplicates(temp)
# ACTION (Code provided): remove data objects no longer needed
rm(list=ls()[!(ls() %in% items)])
# ACTION (Code provided): combine ASI variables
ASA <- merge(ASA,temp,by=c("USUBJID","VISIT","QSDY"),all = TRUE)
# ACTION (Code provided): selecting info on the following variable
# COCAINE
temp <- trial_data_ASI[trial_data_ASI$QSTEST=="COCAINE-PAST 30 DAYS",c("USUBJID","VISIT","QSDY","QSSTRESC")]
temp$ASA_Drug_Cocaine_30d <- as.numeric(temp$QSSTRESC)
temp <- temp[,c(1:3,5)]
# ACTION (Code provided): selecting object names to store for later 
items <- ls()
# ACTION (Code provided): apply function to remove duplicates
remove_duplicates(temp)
# ACTION (Code provided): remove data objects no longer needed
rm(list=ls()[!(ls() %in% items)])
# ACTION (Code provided): combine ASI variables
ASA <- merge(ASA,temp,by=c("USUBJID","VISIT","QSDY"),all = TRUE)
# ACTION (Code provided): selecting info on the following variable
# Lifetime COCAINE use
temp <- trial_data_ASI[trial_data_ASI$QSTEST=="COCAINE-LIFETIME USE",c("USUBJID","VISIT","QSDY","QSSTRESC")]
temp$ASA_Drug_Cocaine_lifetime <- as.numeric(temp$QSSTRESC)
temp <- temp[,c(1:3,5)]
# ACTION (Code provided): selecting object names to store for later 
items <- ls()
# ACTION (Code provided): apply function to remove duplicates
remove_duplicates(temp)
# ACTION (Code provided): remove data objects no longer needed
rm(list=ls()[!(ls() %in% items)])
# ACTION (Code provided): combine ASI variables
ASA <- merge(ASA,temp,by=c("USUBJID","VISIT","QSDY"),all = TRUE)
# ACTION (Code provided): selecting info on the following variable
# route of administration COCAINE
temp <- trial_data_ASI[trial_data_ASI$QSTEST=="COCAINE-USUAL/MOST RECENT ROUTE",c("USUBJID","VISIT","QSDY","QSSTRESC")]
temp$ASA_Drug_Cocaine_route <- temp$QSSTRESC
temp <- temp[,c(1:3,5)]
# ACTION (Code provided): selecting object names to store for later 
items <- ls()
# ACTION (Code provided): apply function to remove duplicates
remove_duplicates(temp)
# ACTION (Code provided): remove data objects no longer needed
rm(list=ls()[!(ls() %in% items)])
# ACTION (Code provided): combine ASI variables
ASA <- merge(ASA,temp,by=c("USUBJID","VISIT","QSDY"),all = TRUE)
# ACTION (Code provided): selecting info on the following variable
# Amphetamines
temp <- trial_data_ASI[trial_data_ASI$QSTEST=="AMPHETAMINES-PAST 30 DAYS",c("USUBJID","VISIT","QSDY","QSSTRESC")]
temp$ASA_Drug_Amphetamines_30d <- as.numeric(temp$QSSTRESC)
temp <- temp[,c(1:3,5)]
# ACTION (Code provided): selecting object names to store for later 
items <- ls()
# ACTION (Code provided): apply function to remove duplicates
remove_duplicates(temp)
# ACTION (Code provided): remove data objects no longer needed
rm(list=ls()[!(ls() %in% items)])
# ACTION (Code provided): combine ASI variables
ASA <- merge(ASA,temp,by=c("USUBJID","VISIT","QSDY"),all = TRUE)
# ACTION (Code provided): selecting info on the following variable
# Lifetime Amphetamines use
temp <- trial_data_ASI[trial_data_ASI$QSTEST=="AMPHETAMINES-LIFETIME USE",c("USUBJID","VISIT","QSDY","QSSTRESC")]
temp$ASA_Drug_Amphetamines_lifetime <- as.numeric(temp$QSSTRESC)
temp <- temp[,c(1:3,5)]
# ACTION (Code provided): selecting object names to store for later 
items <- ls()
# ACTION (Code provided): apply function to remove duplicates
remove_duplicates(temp)
# ACTION (Code provided): remove data objects no longer needed
rm(list=ls()[!(ls() %in% items)])
# ACTION (Code provided): combine ASI variables
ASA <- merge(ASA,temp,by=c("USUBJID","VISIT","QSDY"),all = TRUE)
# ACTION (Code provided): selecting info on the following variable
# route of administration Amphetamines
temp <- trial_data_ASI[trial_data_ASI$QSTEST=="AMPHETAMINES-USUAL/MOST RECENT ROUTE",c("USUBJID","VISIT","QSDY","QSSTRESC")]
temp$ASA_Drug_Amphetamines_route <- temp$QSSTRESC
temp <- temp[,c(1:3,5)]
# ACTION (Code provided): selecting object names to store for later 
items <- ls()
# ACTION (Code provided): apply function to remove duplicates
remove_duplicates(temp)
# ACTION (Code provided): remove data objects no longer needed
rm(list=ls()[!(ls() %in% items)])
# ACTION (Code provided): combine ASI variables
ASA <- merge(ASA,temp,by=c("USUBJID","VISIT","QSDY"),all = TRUE)
# ACTION (Code provided): selecting info on the following variable
# CANNABIS
temp <- trial_data_ASI[trial_data_ASI$QSTEST=="CANNABIS-PAST 30 DAYS",c("USUBJID","VISIT","QSDY","QSSTRESC")]
temp$ASA_Drug_Cannabis_30d <- as.numeric(temp$QSSTRESC)
temp <- temp[,c(1:3,5)]
# ACTION (Code provided): selecting object names to store for later 
items <- ls()
# ACTION (Code provided): apply function to remove duplicates
remove_duplicates(temp)
# ACTION (Code provided): remove data objects no longer needed
rm(list=ls()[!(ls() %in% items)])
# ACTION (Code provided): combine ASI variables
ASA <- merge(ASA,temp,by=c("USUBJID","VISIT","QSDY"),all = TRUE)
# ACTION (Code provided): selecting info on the following variable
# Lifetime CANNABIS use
temp <- trial_data_ASI[trial_data_ASI$QSTEST=="CANNABIS-LIFETIME USE",c("USUBJID","VISIT","QSDY","QSSTRESC")]
temp$ASA_Drug_Cannabis_lifetime <- as.numeric(temp$QSSTRESC)
temp <- temp[,c(1:3,5)]
# ACTION (Code provided): selecting object names to store for later 
items <- ls()
# ACTION (Code provided): apply function to remove duplicates
remove_duplicates(temp)
# ACTION (Code provided): remove data objects no longer needed
rm(list=ls()[!(ls() %in% items)])
# ACTION (Code provided): combine ASI variables
ASA <- merge(ASA,temp,by=c("USUBJID","VISIT","QSDY"),all = TRUE)
# ACTION (Code provided): selecting info on the following variable
# route of administration CANNABIS
temp <- trial_data_ASI[trial_data_ASI$QSTEST=="CANNABIS-USUAL/MOST RECENT ROUTE",c("USUBJID","VISIT","QSDY","QSSTRESC")]
temp$ASA_Drug_Cannabis_route <- temp$QSSTRESC
temp <- temp[,c(1:3,5)]
# ACTION (Code provided): selecting object names to store for later 
items <- ls()
# ACTION (Code provided): apply function to remove duplicates
remove_duplicates(temp)
# ACTION (Code provided): remove data objects no longer needed
rm(list=ls()[!(ls() %in% items)])
# ACTION (Code provided): combine ASI variables
ASA <- merge(ASA,temp,by=c("USUBJID","VISIT","QSDY"),all = TRUE)
# ACTION (Code provided): selecting info on the following variable
# HALLUCINOGENS
temp <- trial_data_ASI[trial_data_ASI$QSTEST=="HALLUCINOGENS-PAST 30 DAYS",c("USUBJID","VISIT","QSDY","QSSTRESC")]
temp$ASA_Drug_Hallucinogens_30d <- as.numeric(temp$QSSTRESC)
temp <- temp[,c(1:3,5)]
# ACTION (Code provided): selecting object names to store for later 
items <- ls()
# ACTION (Code provided): apply function to remove duplicates
remove_duplicates(temp)
# ACTION (Code provided): remove data objects no longer needed
rm(list=ls()[!(ls() %in% items)])
# ACTION (Code provided): combine ASI variables
ASA <- merge(ASA,temp,by=c("USUBJID","VISIT","QSDY"),all = TRUE)
# ACTION (Code provided): selecting info on the following variable
# Lifetime HALLUCINOGENS use
temp <- trial_data_ASI[trial_data_ASI$QSTEST=="HALLUCINOGENS-LIFETIME USE",c("USUBJID","VISIT","QSDY","QSSTRESC")]
temp$ASA_Drug_Hallucinogens_lifetime <- as.numeric(temp$QSSTRESC)
temp <- temp[,c(1:3,5)]
# ACTION (Code provided): selecting object names to store for later 
items <- ls()
# ACTION (Code provided): apply function to remove duplicates
remove_duplicates(temp)
# ACTION (Code provided): remove data objects no longer needed
rm(list=ls()[!(ls() %in% items)])
# ACTION (Code provided): combine ASI variables
ASA <- merge(ASA,temp,by=c("USUBJID","VISIT","QSDY"),all = TRUE)
# ACTION (Code provided): selecting info on the following variable
# route of administration HALLUCINOGENS
temp <- trial_data_ASI[trial_data_ASI$QSTEST=="HALLUCINOGENS-USUAL/MOST RECENT ROUTE",c("USUBJID","VISIT","QSDY","QSSTRESC")]
temp$ASA_Drug_Hallucinogens_route <- temp$QSSTRESC
temp <- temp[,c(1:3,5)]
# ACTION (Code provided): selecting object names to store for later 
items <- ls()
# ACTION (Code provided): apply function to remove duplicates
remove_duplicates(temp)
# ACTION (Code provided): remove data objects no longer needed
rm(list=ls()[!(ls() %in% items)])
# ACTION (Code provided): combine ASI variables
ASA <- merge(ASA,temp,by=c("USUBJID","VISIT","QSDY"),all = TRUE)
# ACTION (Code provided): selecting info on the following variable
# INHALANTS
temp <- trial_data_ASI[trial_data_ASI$QSTEST=="INHALANTS-PAST 30 DAYS",c("USUBJID","VISIT","QSDY","QSSTRESC")]
temp$ASA_Drug_Inhalants_30d <- as.numeric(temp$QSSTRESC)
temp <- temp[,c(1:3,5)]
# ACTION (Code provided): selecting object names to store for later 
items <- ls()
# ACTION (Code provided): apply function to remove duplicates
remove_duplicates(temp)
# ACTION (Code provided): remove data objects no longer needed
rm(list=ls()[!(ls() %in% items)])
# ACTION (Code provided): combine ASI variables
ASA <- merge(ASA,temp,by=c("USUBJID","VISIT","QSDY"),all = TRUE)
# ACTION (Code provided): selecting info on the following variable
# Lifetime INHALANTS use
temp <- trial_data_ASI[trial_data_ASI$QSTEST=="INHALANTS-LIFETIME USE",c("USUBJID","VISIT","QSDY","QSSTRESC")]
temp$ASA_Drug_Inhalants_lifetime <- as.numeric(temp$QSSTRESC)
temp <- temp[,c(1:3,5)]
# ACTION (Code provided): selecting object names to store for later 
items <- ls()
# ACTION (Code provided): apply function to remove duplicates
remove_duplicates(temp)
# ACTION (Code provided): remove data objects no longer needed
rm(list=ls()[!(ls() %in% items)])
# ACTION (Code provided): combine ASI variables
ASA <- merge(ASA,temp,by=c("USUBJID","VISIT","QSDY"),all = TRUE)
# ACTION (Code provided): selecting info on the following variable
# route of administration INHALANTS
temp <- trial_data_ASI[trial_data_ASI$QSTEST=="INHALANTS-USUAL/MOST RECENT ROUTE",c("USUBJID","VISIT","QSDY","QSSTRESC")]
temp$ASA_Drug_Inhalants_route <- temp$QSSTRESC
temp <- temp[,c(1:3,5)]
# ACTION (Code provided): selecting object names to store for later 
items <- ls()
# ACTION (Code provided): apply function to remove duplicates
remove_duplicates(temp)
# ACTION (Code provided): remove data objects no longer needed
rm(list=ls()[!(ls() %in% items)])
# ACTION (Code provided): combine ASI variables
ASA <- merge(ASA,temp,by=c("USUBJID","VISIT","QSDY"),all = TRUE)
# ACTION (Code provided): selecting info on the following variable
# >1 SUBSTANCE/DAY
temp <- trial_data_ASI[trial_data_ASI$QSTEST==">1 SUBSTANCE/DAY (INC. ALCOHOL)-PAST 30D",c("USUBJID","VISIT","QSDY","QSSTRESC")]
temp$ASA_Drug_Multiple_30d <- as.numeric(temp$QSSTRESC)
temp <- temp[,c(1:3,5)]
# ACTION (Code provided): selecting object names to store for later 
items <- ls()
# ACTION (Code provided): apply function to remove duplicates
remove_duplicates(temp)
# ACTION (Code provided): remove data objects no longer needed
rm(list=ls()[!(ls() %in% items)])
# ACTION (Code provided): combine ASI variables
ASA <- merge(ASA,temp,by=c("USUBJID","VISIT","QSDY"),all = TRUE)
# ACTION (Code provided): selecting info on the following variable
# Lifetime >1 SUBSTANCE/DAY use
temp <- trial_data_ASI[trial_data_ASI$QSTEST==">1 SUBSTANCE/DAY (INC. ALCOHOL)-LIFETIME",c("USUBJID","VISIT","QSDY","QSSTRESC")]
temp$ASA_Drug_Multiple_lifetime <- as.numeric(temp$QSSTRESC)
temp <- temp[,c(1:3,5)]
# ACTION (Code provided): selecting object names to store for later 
items <- ls()
# ACTION (Code provided): apply function to remove duplicates
remove_duplicates(temp)
# ACTION (Code provided): remove data objects no longer needed
rm(list=ls()[!(ls() %in% items)])
# ACTION (Code provided): combine ASI variables
ASA <- merge(ASA,temp,by=c("USUBJID","VISIT","QSDY"),all = TRUE)
# ACTION (Code provided): selecting info on the following variable
# How many days in the past 30 have you experienced problems with drug use
temp <- trial_data_ASI[trial_data_ASI$QSTEST=="HOW MANY DAYS EXPERIENCED DRUG PROBLEMS",c("USUBJID","VISIT","QSDY","QSSTRESC")]
temp$ASA_Drug_30d_problems <- as.numeric(temp$QSSTRESC)
temp <- temp[,c(1:3,5)]
# ACTION (Code provided): selecting object names to store for later 
items <- ls()
# ACTION (Code provided): apply function to remove duplicates
remove_duplicates(temp)
# ACTION (Code provided): remove data objects no longer needed
rm(list=ls()[!(ls() %in% items)])
# ACTION (Code provided): combine ASI variables
ASA <- merge(ASA,temp,by=c("USUBJID","VISIT","QSDY"),all = TRUE)
# ACTION (Code provided): selecting info on the following variable
# How troubled or bothered have you been in the past 30 days by drug
# problems?
temp <- trial_data_ASI[trial_data_ASI$QSTEST=="HOW TROUBLED BY THESE DRUG PROBLEMS",c("USUBJID","VISIT","QSDY","QSSTRESC")]
temp$QSSTRESC[temp$QSSTRESC=="NOT AT ALL"] <- 0
temp$QSSTRESC[temp$QSSTRESC=="SLIGHTLY"] <- 1
temp$QSSTRESC[temp$QSSTRESC=="MODERATELY"] <- 2
temp$QSSTRESC[temp$QSSTRESC=="CONSIDERABLY"] <- 3
temp$QSSTRESC[temp$QSSTRESC=="EXTREMELY"] <- 4
temp$ASA_Drug_troubled <- as.numeric(temp$QSSTRESC)
temp <- temp[,c(1:3,5)]
# ACTION (Code provided): selecting object names to store for later 
items <- ls()
# ACTION (Code provided): apply function to remove duplicates
remove_duplicates(temp)
# ACTION (Code provided): remove data objects no longer needed
rm(list=ls()[!(ls() %in% items)])
# ACTION (Code provided): combine ASI variables
ASA <- merge(ASA,temp,by=c("USUBJID","VISIT","QSDY"),all = TRUE)
# ACTION (Code provided): selecting info on the following variable
# How important to you now is treatment for these drug problems?
temp <- trial_data_ASI[trial_data_ASI$QSTEST=="HOW IMPORTANT IS TRT FOR DRUG PROBLEMS",c("USUBJID","VISIT","QSDY","QSSTRESC")]
temp$QSSTRESC[temp$QSSTRESC=="NOT AT ALL"] <- 0
temp$QSSTRESC[temp$QSSTRESC=="SLIGHTLY"] <- 1
temp$QSSTRESC[temp$QSSTRESC=="MODERATELY"] <- 2
temp$QSSTRESC[temp$QSSTRESC=="CONSIDERABLY"] <- 3
temp$QSSTRESC[temp$QSSTRESC=="EXTREMELY"] <- 4
temp$ASA_Drug_treatment <- as.numeric(temp$QSSTRESC)
temp <- temp[,c(1:3,5)]
# ACTION (Code provided): selecting object names to store for later 
items <- ls()
# ACTION (Code provided): apply function to remove duplicates
remove_duplicates(temp)
# ACTION (Code provided): remove data objects no longer needed
rm(list=ls()[!(ls() %in% items)])
# ACTION (Code provided): combine ASI variables
ASA <- merge(ASA,temp,by=c("USUBJID","VISIT","QSDY"),all = TRUE)
# ACTION (Code provided): calculate the drugs composite score
ASA_drug_use <- ASA
ASA_drug_use$ASA_drug_use_composite <- ASA_drug_use$ASA_Drug_Heroin_30d/390 + 
  ASA_drug_use$ASA_Drug_Methadone_30d/390 + 
  ASA_drug_use$ASA_Drug_Other_Opiates_30d/390 + 
  ASA_drug_use$ASA_Drug_Barbiturates_30d/390 + 
  ASA_drug_use$ASA_Drug_Other_Sedatives_30d/390 + 
  ASA_drug_use$ASA_Drug_Cocaine_30d/390 + 
  ASA_drug_use$ASA_Drug_Amphetamines_30d/390 + 
  ASA_drug_use$ASA_Drug_Cannabis_30d/390 + 
  ASA_drug_use$ASA_Drug_Hallucinogens_30d/390 + 
  ASA_drug_use$ASA_Drug_Inhalants_30d/390 + 
  ASA_drug_use$ASA_Drug_Multiple_30d/390 + 
  ASA_drug_use$ASA_Drug_30d_problems/390 + 
  ASA_drug_use$ASA_Drug_troubled/52 + 
  ASA_drug_use$ASA_Drug_treatment/52       
# ACTION (Code provided): remove data objects no longer needed
rm(list=ls()[! ls() %in% c("CTN0001","CTN0002","CTN0009","CTN0030","CTN0049","CTN0051",
                           "CTN0001_SF12_V1","CTN0002_SF12_V1","CTN0009_SF12_V1",
                           "CTN0030_SF12_V2","CTN0049_SF12_V2","CTN0051_EQ5D",
                           "CTN0001_ASA","CTN0002_ASA","remove_duplicates",
                           "trial_data_ASI","ASA_medical_status",
                           "ASA_employment_status","ASA_alcohol_use",
                           "ASA_drug_use")])
# ACTION (Code provided): selecting info on the following variable
# Are you presently awaiting charges, trial, or sentencing? 
ASA <-  trial_data_ASI[trial_data_ASI$QSTEST=="AWAITING CHARGES, TRIAL OR SENTENCE",
                       c("USUBJID","VISIT","QSDY","QSSTRESC")]
ASA$QSSTRESC[ASA$QSSTRESC=="NO"] <- 0
ASA$QSSTRESC[ASA$QSSTRESC=="YES"] <- 1
ASA$ASA_Legal_charges <- as.numeric(ASA$QSSTRESC)
ASA <- ASA[,c(1:3,5)]
items <- ls()
# ACTION (Code provided): checking data for duplicates at baseline
ASA_no_baseline <- ASA[ASA$VISIT!="BASELINE",]
ASA_baseline <- ASA[ASA$VISIT=="BASELINE",]
check <- data.frame(table(ASA$USUBJID[ASA$VISIT=="BASELINE"]))
check_any <- check[check$Freq>=2,]
check_2 <- check[check$Freq==2,]
ASA_2 <- ASA_baseline[ASA_baseline$USUBJID %in% check_2$Var1,]
ASA_2 <- ASA_2[complete.cases(ASA_2$QSDY),]
check <- check[check$Freq<2,]
ASA_baseline <- ASA_baseline[ASA_baseline$USUBJID %in% check$Var1,]
ASA_baseline <- rbind(ASA_baseline,ASA_2)
# ACTION (Code provided): drop data points at non-relevant visits
ASA_no_baseline <- ASA_no_baseline[ASA_no_baseline$VISIT!="SCREENING",]
ASA_no_baseline <- ASA_no_baseline[ASA_no_baseline$VISIT!="TREATMENT WEEK 6",]
ASA_no_baseline <- ASA_no_baseline[ASA_no_baseline$VISIT!="WEEKS BETWEEN FOLLOW-UP 1 & FOLLOW-UP 2",]
ASA <- rbind(ASA_baseline,ASA_no_baseline)
# ACTION (Code provided): remove data objects no longer needed
rm(list=ls()[!(ls() %in% items)])
# ACTION (Code provided): selecting info on the following variable
# How many days in the past 30 have you engaged in illegal activity for profit?
temp <-  trial_data_ASI[trial_data_ASI$QSTEST=="30 DAYS- HOW MANY ILLEGAL ACT. FOR PROFI",
                        c("USUBJID","VISIT","QSDY","QSSTRESC")]
temp$ASA_Legal_30d <- as.numeric(temp$QSSTRESC)
temp <- temp[,c(1:3,5)]
# ACTION (Code provided): selecting object names to store for later 
items <- ls()
# ACTION (Code provided): apply function to remove duplicates
remove_duplicates(temp)
# ACTION (Code provided): remove data objects no longer needed
rm(list=ls()[!(ls() %in% items)])
# ACTION (Code provided): combine ASI variables
ASA <- merge(ASA,temp,by=c("USUBJID","VISIT","QSDY"),all = TRUE)
# ACTION (Code provided): selecting info on the following variable
# How serious do you feel your present legal problems are?
temp <-  trial_data_ASI[trial_data_ASI$QSTEST=="HOW SERIOUS PRESENT LEGAL PROBLEMS",
                        c("USUBJID","VISIT","QSDY","QSSTRESC")]
temp$QSSTRESC[temp$QSSTRESC=="NOT AT ALL"] <- 0
temp$QSSTRESC[temp$QSSTRESC=="SLIGHTLY"] <- 1
temp$QSSTRESC[temp$QSSTRESC=="MODERATELY"] <- 2
temp$QSSTRESC[temp$QSSTRESC=="CONSIDERABLY"] <- 3
temp$QSSTRESC[temp$QSSTRESC=="EXTREMELY"] <- 4
temp$ASA_Legal_problems <- as.numeric(temp$QSSTRESC)
temp <- temp[,c(1:3,5)]
# ACTION (Code provided): selecting object names to store for later 
items <- ls()
# ACTION (Code provided): apply function to remove duplicates
remove_duplicates(temp)
# ACTION (Code provided): remove data objects no longer needed
rm(list=ls()[!(ls() %in% items)])
# ACTION (Code provided): combine ASI variables
ASA <- merge(ASA,temp,by=c("USUBJID","VISIT","QSDY"),all = TRUE)
# ACTION (Code provided): selecting info on the following variable
# How important to you now is counseling or referral for these legal problems?
temp <-  trial_data_ASI[trial_data_ASI$QSTEST=="HOW IMPORTANT-COUNSELING FOR LEGAL PROBL",
                        c("USUBJID","VISIT","QSDY","QSSTRESC")]
temp$QSSTRESC[temp$QSSTRESC=="NOT AT ALL"] <- 0
temp$QSSTRESC[temp$QSSTRESC=="SLIGHTLY"] <- 1
temp$QSSTRESC[temp$QSSTRESC=="MODERATELY"] <- 2
temp$QSSTRESC[temp$QSSTRESC=="CONSIDERABLY"] <- 3
temp$QSSTRESC[temp$QSSTRESC=="EXTREMELY"] <- 4
temp$ASA_Legal_counsel <- as.numeric(temp$QSSTRESC)
temp <- temp[,c(1:3,5)]
# ACTION (Code provided): selecting object names to store for later 
items <- ls()
# ACTION (Code provided): apply function to remove duplicates
remove_duplicates(temp)
# ACTION (Code provided): remove data objects no longer needed
rm(list=ls()[!(ls() %in% items)])
# ACTION (Code provided): combine ASI variables
ASA <- merge(ASA,temp,by=c("USUBJID","VISIT","QSDY"),all = TRUE)
# ACTION (Code provided): selecting info on the following variable
# How much money did you receive from illegal sources in the past 30 days?
temp <-  trial_data_ASI[trial_data_ASI$QSTEST=="MONEY RECEIVED - ILLEGAL - PAST 30 DAYS",
                        c("USUBJID","VISIT","QSDY","QSSTRESC")]
temp$ASA_Legal_illegal_money <- as.numeric(temp$QSSTRESC)
temp <- temp[,c(1:3,5)]
# ACTION (Code provided): selecting object names to store for later 
items <- ls()
# ACTION (Code provided): apply function to remove duplicates
remove_duplicates(temp)
# ACTION (Code provided): remove data objects no longer needed
rm(list=ls()[!(ls() %in% items)])
# ACTION (Code provided): combine ASI variables
ASA <- merge(ASA,temp,by=c("USUBJID","VISIT","QSDY"),all = TRUE)
# ACTION (Code provided): calculate the legal composite score
ASA_legal_status <- ASA
ASA_legal_status$ASA_legal_status_composite <- 
  ASA_legal_status$ASA_Legal_charges/5 + 
  ASA_legal_status$ASA_Legal_30d/150 + 
  ASA_legal_status$ASA_Legal_problems/20 + 
  ASA_legal_status$ASA_Legal_counsel/20 + 
  (log10(ASA_legal_status$ASA_Legal_illegal_money))/46 

ASA_legal_status$ASA_legal_status_composite[complete.cases(ASA_legal_status$ASA_Legal_illegal_money)&
                                              ASA_legal_status$ASA_Legal_illegal_money==0] <- 
  ASA_legal_status$ASA_Legal_charges[complete.cases(ASA_legal_status$ASA_Legal_illegal_money)&
                                       ASA_legal_status$ASA_Legal_illegal_money==0]/5 + 
  ASA_legal_status$ASA_Legal_30d[complete.cases(ASA_legal_status$ASA_Legal_illegal_money)&
                                   ASA_legal_status$ASA_Legal_illegal_money==0]/150 + 
  ASA_legal_status$ASA_Legal_problems[complete.cases(ASA_legal_status$ASA_Legal_illegal_money)&
                                        ASA_legal_status$ASA_Legal_illegal_money==0]/20 + 
  ASA_legal_status$ASA_Legal_counsel[complete.cases(ASA_legal_status$ASA_Legal_illegal_money)&
                                       ASA_legal_status$ASA_Legal_illegal_money==0]/20 
# ACTION (Code provided): remove data objects no longer needed
rm(list=ls()[! ls() %in% c("CTN0001","CTN0002","CTN0009","CTN0030","CTN0049","CTN0051",
                           "CTN0001_SF12_V1","CTN0002_SF12_V1","CTN0009_SF12_V1",
                           "CTN0030_SF12_V2","CTN0049_SF12_V2","CTN0051_EQ5D",
                           "CTN0001_ASA","CTN0002_ASA","remove_duplicates",
                           "trial_data_ASI","ASA_medical_status",
                           "ASA_employment_status","ASA_alcohol_use",
                           "ASA_drug_use","ASA_legal_status")])
# ACTION (Code provided): selecting info on the following variable
# Are you satisfied with this situation (your current marital situation)?
ASA <-  trial_data_ASI[trial_data_ASI$QSTEST=="SATISFIED WITH THIS SITUATION",
                       c("USUBJID","VISIT","QSDY","QSSTRESC")]
ASA$QSSTRESC[ASA$QSSTRESC=="NO"] <- 2
ASA$QSSTRESC[ASA$QSSTRESC=="INDIFFERENT"] <- 1
ASA$QSSTRESC[ASA$QSSTRESC=="YES"] <- 0
ASA$ASA_Social_satisfied <- as.numeric(ASA$QSSTRESC)
items <- ls()
# ACTION (Code provided): checking data for duplicates at baseline
ASA_no_baseline <- ASA[ASA$VISIT!="BASELINE",]
ASA_baseline <- ASA[ASA$VISIT=="BASELINE",]
check <- data.frame(table(ASA$USUBJID[ASA$VISIT=="BASELINE"]))
check_any <- check[check$Freq>=2,]
check_2 <- check[check$Freq==2,]
ASA_2 <- ASA_baseline[ASA_baseline$USUBJID %in% check_2$Var1,]
ASA_2 <- ASA_2[complete.cases(ASA_2$QSDY),]
check <- check[check$Freq<2,]
ASA_baseline <- ASA_baseline[ASA_baseline$USUBJID %in% check$Var1,]
ASA_baseline <- rbind(ASA_baseline,ASA_2)
# ACTION (Code provided): drop data points at non-relevant visits
ASA_no_baseline <- ASA_no_baseline[ASA_no_baseline$VISIT!="SCREENING",]
ASA_no_baseline <- ASA_no_baseline[ASA_no_baseline$VISIT!="TREATMENT WEEK 6",]
ASA_no_baseline <- ASA_no_baseline[ASA_no_baseline$VISIT!="WEEKS BETWEEN FOLLOW-UP 1 & FOLLOW-UP 2",]
ASA <- rbind(ASA_baseline,ASA_no_baseline)
# ACTION (Code provided): remove data objects no longer needed
rm(list=ls()[!(ls() %in% items)])
# ACTION (Code provided): selecting info on the following variable
# How many days in the past 30 have you had serious conflicts with your
# family?
temp <-  trial_data_ASI[trial_data_ASI$QSTEST=="PAST 30 DAYS-SERIOUS CONFLICTS W/ FAMILY",
                        c("USUBJID","VISIT","QSDY","QSSTRESC")]
temp$ASA_Social_30d <- as.numeric(temp$QSSTRESC)
temp <- temp[,c(1:3,5)]
# ACTION (Code provided): selecting object names to store for later 
items <- ls()
# ACTION (Code provided): apply function to remove duplicates
remove_duplicates(temp)
# ACTION (Code provided): remove data objects no longer needed
rm(list=ls()[!(ls() %in% items)])
# ACTION (Code provided): combine ASI variables
ASA <- merge(ASA,temp,by=c("USUBJID","VISIT","QSDY"),all = TRUE)
# ACTION (Code provided): selecting info on the following variable
# How troubled or bothered have you been in the past 30 days by family
# problems?
temp <-  trial_data_ASI[trial_data_ASI$QSTEST=="PAST 30 DAYS-TROUBLED BYFAMILY PROBLEMS?",
                        c("USUBJID","VISIT","QSDY","QSSTRESC")]
temp$QSSTRESC[temp$QSSTRESC=="NOT AT ALL"] <- 0
temp$QSSTRESC[temp$QSSTRESC=="SLIGHTLY"] <- 1
temp$QSSTRESC[temp$QSSTRESC=="MODERATELY"] <- 2
temp$QSSTRESC[temp$QSSTRESC=="CONSIDERABLY"] <- 3
temp$QSSTRESC[temp$QSSTRESC=="EXTREMELY"] <- 4
temp$ASA_Social_troubled <- as.numeric(temp$QSSTRESC)
temp <- temp[,c(1:3,5)]
# ACTION (Code provided): selecting object names to store for later 
items <- ls()
# ACTION (Code provided): apply function to remove duplicates
remove_duplicates(temp)
# ACTION (Code provided): remove data objects no longer needed
rm(list=ls()[!(ls() %in% items)])
# ACTION (Code provided): combine ASI variables
ASA <- merge(ASA,temp,by=c("USUBJID","VISIT","QSDY"),all = TRUE)
# ACTION (Code provided): selecting info on the following variable
# How important to you now is treatment or counseling for family problems?
temp <-  trial_data_ASI[trial_data_ASI$QSTEST=="HOW IMPORTANT IS TX FOR FAMILY PROBLEMS?",
                        c("USUBJID","VISIT","QSDY","QSSTRESC")]
temp$QSSTRESC[temp$QSSTRESC=="NOT AT ALL"] <- 0
temp$QSSTRESC[temp$QSSTRESC=="SLIGHTLY"] <- 1
temp$QSSTRESC[temp$QSSTRESC=="MODERATELY"] <- 2
temp$QSSTRESC[temp$QSSTRESC=="CONSIDERABLY"] <- 3
temp$QSSTRESC[temp$QSSTRESC=="EXTREMELY"] <- 4
temp$ASA_Social_treatment <- as.numeric(temp$QSSTRESC)
temp <- temp[,c(1:3,5)]
# ACTION (Code provided): selecting object names to store for later 
items <- ls()
# ACTION (Code provided): apply function to remove duplicates
remove_duplicates(temp)
# ACTION (Code provided): remove data objects no longer needed
rm(list=ls()[!(ls() %in% items)])
# ACTION (Code provided): combine ASI variables
ASA <- merge(ASA,temp,by=c("USUBJID","VISIT","QSDY"),all = TRUE)
# ACTION (Code provided): selecting info on the following variable
# Mother 
temp <-  trial_data_ASI[trial_data_ASI$QSTEST=="PAST 30D-SIGNIFICANT PROBLEMS WITH MOTHE",
                        c("USUBJID","VISIT","QSDY","QSSTRESC")]
temp$QSSTRESC[temp$QSSTRESC=="NO"] <- 0
temp$QSSTRESC[temp$QSSTRESC=="YES"] <- 1
temp$ASA_Social_mother <- as.numeric(temp$QSSTRESC)
temp <- temp[,c(1:3,5)]
# ACTION (Code provided): selecting object names to store for later 
items <- ls()
# ACTION (Code provided): apply function to remove duplicates
remove_duplicates(temp)
# ACTION (Code provided): remove data objects no longer needed
rm(list=ls()[!(ls() %in% items)])
# ACTION (Code provided): combine ASI variables
ASA <- merge(ASA,temp,by=c("USUBJID","VISIT","QSDY"),all = TRUE)
# ACTION (Code provided): selecting info on the following variable
# Father 
temp <-  trial_data_ASI[trial_data_ASI$QSTEST=="PAST 30D-SIGNIFICANT PROBLEMS WITH FATHE",
                        c("USUBJID","VISIT","QSDY","QSSTRESC")]
temp$QSSTRESC[temp$QSSTRESC=="NO"] <- 0
temp$QSSTRESC[temp$QSSTRESC=="YES"] <- 1
temp$ASA_Social_father <- as.numeric(temp$QSSTRESC)
temp <- temp[,c(1:3,5)]
# ACTION (Code provided): selecting object names to store for later 
items <- ls()
# ACTION (Code provided): apply function to remove duplicates
remove_duplicates(temp)
# ACTION (Code provided): remove data objects no longer needed
rm(list=ls()[!(ls() %in% items)])
# ACTION (Code provided): combine ASI variables
ASA <- merge(ASA,temp,by=c("USUBJID","VISIT","QSDY"),all = TRUE)
# ACTION (Code provided): selecting info on the following variable
# Brothers/Sisters 
temp <-  trial_data_ASI[trial_data_ASI$QSTEST=="PAST 30D-PROBLEMS W/WITH BROTHERS/SISTER",
                        c("USUBJID","VISIT","QSDY","QSSTRESC")]
temp$QSSTRESC[temp$QSSTRESC=="NO"] <- 0
temp$QSSTRESC[temp$QSSTRESC=="YES"] <- 1
temp$ASA_Social_sibling <- as.numeric(temp$QSSTRESC)
temp <- temp[,c(1:3,5)]
# ACTION (Code provided): selecting object names to store for later 
items <- ls()
# ACTION (Code provided): apply function to remove duplicates
remove_duplicates(temp)
# ACTION (Code provided): remove data objects no longer needed
rm(list=ls()[!(ls() %in% items)])
# ACTION (Code provided): combine ASI variables
ASA <- merge(ASA,temp,by=c("USUBJID","VISIT","QSDY"),all = TRUE)
# ACTION (Code provided): selecting info on the following variable
# Sexual partner / spouse 
temp <-  trial_data_ASI[trial_data_ASI$QSTEST=="PAST 30D-PROBLEMS W/SEXUAL PARTNER/SPOUS",
                        c("USUBJID","VISIT","QSDY","QSSTRESC")]
temp$QSSTRESC[temp$QSSTRESC=="NO"] <- 0
temp$QSSTRESC[temp$QSSTRESC=="YES"] <- 1
temp$ASA_Social_partner <- as.numeric(temp$QSSTRESC)
temp <- temp[,c(1:3,5)]
# ACTION (Code provided): selecting object names to store for later 
items <- ls()
# ACTION (Code provided): apply function to remove duplicates
remove_duplicates(temp)
# ACTION (Code provided): remove data objects no longer needed
rm(list=ls()[!(ls() %in% items)])
# ACTION (Code provided): combine ASI variables
ASA <- merge(ASA,temp,by=c("USUBJID","VISIT","QSDY"),all = TRUE)
# ACTION (Code provided): selecting info on the following variable
# Children
temp <-  trial_data_ASI[trial_data_ASI$QSTEST=="PAST 30D-PROBLEMS W/CHILDREN",
                        c("USUBJID","VISIT","QSDY","QSSTRESC")]
temp$QSSTRESC[temp$QSSTRESC=="NO"] <- 0
temp$QSSTRESC[temp$QSSTRESC=="YES"] <- 1
temp$ASA_Social_children <- as.numeric(temp$QSSTRESC)
temp <- temp[,c(1:3,5)]
# ACTION (Code provided): selecting object names to store for later 
items <- ls()
# ACTION (Code provided): apply function to remove duplicates
remove_duplicates(temp)
# ACTION (Code provided): remove data objects no longer needed
rm(list=ls()[!(ls() %in% items)])
# ACTION (Code provided): combine ASI variables
ASA <- merge(ASA,temp,by=c("USUBJID","VISIT","QSDY"),all = TRUE)
# ACTION (Code provided): selecting info on the following variable
# Other significant family
temp <-  trial_data_ASI[trial_data_ASI$QSTEST=="PAST 30D-PROBLEMS W/OTHER FAMILY MEMBER",
                        c("USUBJID","VISIT","QSDY","QSSTRESC")]
temp$QSSTRESC[temp$QSSTRESC=="NO"] <- 0
temp$QSSTRESC[temp$QSSTRESC=="YES"] <- 1
temp$ASA_Social_significant_family <- as.numeric(temp$QSSTRESC)
temp <- temp[,c(1:3,5)]
# ACTION (Code provided): selecting object names to store for later 
items <- ls()
# ACTION (Code provided): apply function to remove duplicates
remove_duplicates(temp)
# ACTION (Code provided): remove data objects no longer needed
rm(list=ls()[!(ls() %in% items)])
# ACTION (Code provided): combine ASI variables
ASA <- merge(ASA,temp,by=c("USUBJID","VISIT","QSDY"),all = TRUE)
# ACTION (Code provided): selecting info on the following variable
# Close Friends
temp <-  trial_data_ASI[trial_data_ASI$QSTEST=="PAST 30D-PROBLEMS W/CLOSE FRIENDS",
                        c("USUBJID","VISIT","QSDY","QSSTRESC")]
temp$QSSTRESC[temp$QSSTRESC=="NO"] <- 0
temp$QSSTRESC[temp$QSSTRESC=="YES"] <- 1
temp$ASA_Social_friends <- as.numeric(temp$QSSTRESC)
temp <- temp[,c(1:3,5)]
# ACTION (Code provided): selecting object names to store for later 
items <- ls()
# ACTION (Code provided): apply function to remove duplicates
remove_duplicates(temp)
# ACTION (Code provided): remove data objects no longer needed
rm(list=ls()[!(ls() %in% items)])
# ACTION (Code provided): combine ASI variables
ASA <- merge(ASA,temp,by=c("USUBJID","VISIT","QSDY"),all = TRUE)
# ACTION (Code provided): selecting info on the following variable
# Neighbors
temp <-  trial_data_ASI[trial_data_ASI$QSTEST=="PAST 30D-PROBLEMS W/NEIGHBORS",
                        c("USUBJID","VISIT","QSDY","QSSTRESC")]
temp$QSSTRESC[temp$QSSTRESC=="NO"] <- 0
temp$QSSTRESC[temp$QSSTRESC=="YES"] <- 1
temp$ASA_Social_neighbors <- as.numeric(temp$QSSTRESC)
temp <- temp[,c(1:3,5)]
# ACTION (Code provided): selecting object names to store for later 
items <- ls()
# ACTION (Code provided): apply function to remove duplicates
remove_duplicates(temp)
# ACTION (Code provided): remove data objects no longer needed
rm(list=ls()[!(ls() %in% items)])
# ACTION (Code provided): combine ASI variables
ASA <- merge(ASA,temp,by=c("USUBJID","VISIT","QSDY"),all = TRUE)
# ACTION (Code provided): selecting info on the following variable
# Co-Workers
temp <-  trial_data_ASI[trial_data_ASI$QSTEST=="PAST 30D-PROBLEMS W/CO-WORKERS",
                        c("USUBJID","VISIT","QSDY","QSSTRESC")]
temp$QSSTRESC[temp$QSSTRESC=="NO"] <- 0
temp$QSSTRESC[temp$QSSTRESC=="YES"] <- 1
temp$ASA_Social_coworkers <- as.numeric(temp$QSSTRESC)
temp <- temp[,c(1:3,5)]
# ACTION (Code provided): selecting object names to store for later 
items <- ls()
# ACTION (Code provided): apply function to remove duplicates
remove_duplicates(temp)
# ACTION (Code provided): remove data objects no longer needed
rm(list=ls()[!(ls() %in% items)])
# ACTION (Code provided): combine ASI variables
ASA <- merge(ASA,temp,by=c("USUBJID","VISIT","QSDY"),all = TRUE)
# ACTION (Code provided): calculate the social composite score
ASA$ratio <- rowSums(ASA[,c(9:17)],na.rm = TRUE)/
  (ifelse(complete.cases(ASA[,9]),1,0)+
     ifelse(complete.cases(ASA[,10]),1,0)+
     ifelse(complete.cases(ASA[,11]),1,0)+
     ifelse(complete.cases(ASA[,12]),1,0)+
     ifelse(complete.cases(ASA[,13]),1,0)+
     ifelse(complete.cases(ASA[,14]),1,0)+
     ifelse(complete.cases(ASA[,15]),1,0)+
     ifelse(complete.cases(ASA[,16]),1,0)+
     ifelse(complete.cases(ASA[,17]),1,0))
ASA_social_status <- ASA
ASA_social_status$ASA_social_status_composite <- ASA_social_status$ASA_Social_satisfied/10 + 
  ASA_social_status$ASA_Social_30d/150 + 
  ASA_social_status$ASA_Social_troubled/20 + 
  ASA_social_status$ASA_Social_treatment/20 +
  ASA_social_status$ratio/5
# ACTION (Code provided): remove data objects no longer needed
rm(list=ls()[! ls() %in% c("CTN0001","CTN0002","CTN0009","CTN0030","CTN0049","CTN0051",
                           "CTN0001_SF12_V1","CTN0002_SF12_V1","CTN0009_SF12_V1",
                           "CTN0030_SF12_V2","CTN0049_SF12_V2","CTN0051_EQ5D",
                           "CTN0001_ASA","CTN0002_ASA","remove_duplicates",
                           "trial_data_ASI","ASA_medical_status",
                           "ASA_employment_status","ASA_alcohol_use",
                           "ASA_drug_use","ASA_legal_status",
                           "ASA_social_status")])
# ACTION (Code provided): selecting info on the following variable
# Experienced serious depression?
ASA <-  trial_data_ASI[trial_data_ASI$QSTEST=="PAST 30-SERIOUS DEPRESSION",
                       c("USUBJID","VISIT","QSDY","QSSTRESC")]
ASA$QSSTRESC[ASA$QSSTRESC=="NO"] <- 0
ASA$QSSTRESC[ASA$QSSTRESC=="YES"] <- 1
ASA$ASA_Psychiatric_depression <- as.numeric(ASA$QSSTRESC)
ASA <- ASA[,c(1:3,5)]
items <- ls()
# ACTION (Code provided): checking data for duplicates at baseline
ASA_no_baseline <- ASA[ASA$VISIT!="BASELINE",]
ASA_baseline <- ASA[ASA$VISIT=="BASELINE",]
check <- data.frame(table(ASA$USUBJID[ASA$VISIT=="BASELINE"]))
check_any <- check[check$Freq>=2,]
check_2 <- check[check$Freq==2,]
ASA_2 <- ASA_baseline[ASA_baseline$USUBJID %in% check_2$Var1,]
ASA_2 <- ASA_2[complete.cases(ASA_2$QSDY),]
check <- check[check$Freq<2,]
ASA_baseline <- ASA_baseline[ASA_baseline$USUBJID %in% check$Var1,]
ASA_baseline <- rbind(ASA_baseline,ASA_2)
# ACTION (Code provided): drop data points at non-relevant visits
ASA_no_baseline <- ASA_no_baseline[ASA_no_baseline$VISIT!="SCREENING",]
ASA_no_baseline <- ASA_no_baseline[ASA_no_baseline$VISIT!="TREATMENT WEEK 6",]
ASA_no_baseline <- ASA_no_baseline[ASA_no_baseline$VISIT!="WEEKS BETWEEN FOLLOW-UP 1 & FOLLOW-UP 2",]
ASA <- rbind(ASA_baseline,ASA_no_baseline)
# ACTION (Code provided): remove data objects no longer needed
rm(list=ls()[!(ls() %in% items)])
# ACTION (Code provided): selecting info on the following variable
# Experienced serious anxiety or tension?
temp <-  trial_data_ASI[trial_data_ASI$QSTEST=="PAST 30-SERIOUS ANXIETY/TENSION",
                        c("USUBJID","VISIT","QSDY","QSSTRESC")]
temp$QSSTRESC[temp$QSSTRESC=="NO"] <- 0
temp$QSSTRESC[temp$QSSTRESC=="YES"] <- 1
temp$ASA_Psychiatric_anxiety <- as.numeric(temp$QSSTRESC)
temp <- temp[,c(1:3,5)]
# ACTION (Code provided): selecting object names to store for later 
items <- ls()
# ACTION (Code provided): apply function to remove duplicates
remove_duplicates(temp)
# ACTION (Code provided): remove data objects no longer needed
rm(list=ls()[!(ls() %in% items)])
# ACTION (Code provided): combine ASI variables
ASA <- merge(ASA,temp,by=c("USUBJID","VISIT","QSDY"),all = TRUE)
# ACTION (Code provided): selecting info on the following variable
# Experienced hallucinations?
temp <-  trial_data_ASI[trial_data_ASI$QSTEST=="PAST 30-HALLUCINATIONS",
                        c("USUBJID","VISIT","QSDY","QSSTRESC")]
temp$QSSTRESC[temp$QSSTRESC=="NO"] <- 0
temp$QSSTRESC[temp$QSSTRESC=="YES"] <- 1
temp$ASA_Psychiatric_hallucinations <- as.numeric(temp$QSSTRESC)
temp <- temp[,c(1:3,5)]
# ACTION (Code provided): selecting object names to store for later 
items <- ls()
# ACTION (Code provided): apply function to remove duplicates
remove_duplicates(temp)
# ACTION (Code provided): remove data objects no longer needed
rm(list=ls()[!(ls() %in% items)])
# ACTION (Code provided): combine ASI variables
ASA <- merge(ASA,temp,by=c("USUBJID","VISIT","QSDY"),all = TRUE)
# ACTION (Code provided): selecting info on the following variable
# Experienced trouble understanding, concentrating or remembering?
temp <-  trial_data_ASI[trial_data_ASI$QSTEST=="PAST 30-TROUBLE UNDERSTANDING/REMEMBERIN",
                        c("USUBJID","VISIT","QSDY","QSSTRESC")]
temp$QSSTRESC[temp$QSSTRESC=="NO"] <- 0
temp$QSSTRESC[temp$QSSTRESC=="YES"] <- 1
temp$ASA_Psychiatric_trouble_understanding <- as.numeric(temp$QSSTRESC)
temp <- temp[,c(1:3,5)]
# ACTION (Code provided): selecting object names to store for later 
items <- ls()
# ACTION (Code provided): apply function to remove duplicates
remove_duplicates(temp)
# ACTION (Code provided): remove data objects no longer needed
rm(list=ls()[!(ls() %in% items)])
# ACTION (Code provided): combine ASI variables
ASA <- merge(ASA,temp,by=c("USUBJID","VISIT","QSDY"),all = TRUE)
# ACTION (Code provided): selecting info on the following variable
# Experienced trouble controlling violent behavior?
temp <-  trial_data_ASI[trial_data_ASI$QSTEST=="PAST 30-TROUBLE CONTROL VIOLENT BEHAVIOR",
                        c("USUBJID","VISIT","QSDY","QSSTRESC")]
temp$QSSTRESC[temp$QSSTRESC=="NO"] <- 0
temp$QSSTRESC[temp$QSSTRESC=="YES"] <- 1
temp$ASA_Psychiatric_trouble_violent <- as.numeric(temp$QSSTRESC)
temp <- temp[,c(1:3,5)]
# ACTION (Code provided): selecting object names to store for later 
items <- ls()
# ACTION (Code provided): apply function to remove duplicates
remove_duplicates(temp)
# ACTION (Code provided): remove data objects no longer needed
rm(list=ls()[!(ls() %in% items)])
# ACTION (Code provided): combine ASI variables
ASA <- merge(ASA,temp,by=c("USUBJID","VISIT","QSDY"),all = TRUE)
# ACTION (Code provided): selecting info on the following variable
# Experienced serious thoughts of suicide?
temp <-  trial_data_ASI[trial_data_ASI$QSTEST=="PAST 30-SERIOUS THOUGHTS OF SUICIDE",
                        c("USUBJID","VISIT","QSDY","QSSTRESC")]
temp$QSSTRESC[temp$QSSTRESC=="NO"] <- 0
temp$QSSTRESC[temp$QSSTRESC=="YES"] <- 1
temp$ASA_Psychiatric_suicidal_thoughts <- as.numeric(temp$QSSTRESC)
temp <- temp[,c(1:3,5)]
# ACTION (Code provided): selecting object names to store for later 
items <- ls()
# ACTION (Code provided): apply function to remove duplicates
remove_duplicates(temp)
# ACTION (Code provided): remove data objects no longer needed
rm(list=ls()[!(ls() %in% items)])
# ACTION (Code provided): combine ASI variables
ASA <- merge(ASA,temp,by=c("USUBJID","VISIT","QSDY"),all = TRUE)
# ACTION (Code provided): selecting info on the following variable
# Attempted suicide? 
temp <-  trial_data_ASI[trial_data_ASI$QSTEST=="PAST 30-ATTEMPTED SUICIDE",
                        c("USUBJID","VISIT","QSDY","QSSTRESC")]
temp$QSSTRESC[temp$QSSTRESC=="NO"] <- 0
temp$QSSTRESC[temp$QSSTRESC=="YES"] <- 1
temp$ASA_Psychiatric_attempted_suicide <- as.numeric(temp$QSSTRESC)
temp <- temp[,c(1:3,5)]
# ACTION (Code provided): selecting object names to store for later 
items <- ls()
# ACTION (Code provided): apply function to remove duplicates
remove_duplicates(temp)
# ACTION (Code provided): remove data objects no longer needed
rm(list=ls()[!(ls() %in% items)])
# ACTION (Code provided): combine ASI variables
ASA <- merge(ASA,temp,by=c("USUBJID","VISIT","QSDY"),all = TRUE)
# ACTION (Code provided): Have you taken prescribed medication for any psychological / emotional
# problem?
temp <-  trial_data_ASI[trial_data_ASI$QSTEST=="PAST 30-MEDICATION FOR PSYCH. PROBLEM",
                        c("USUBJID","VISIT","QSDY","QSSTRESC")]
temp$QSSTRESC[temp$QSSTRESC=="NO"] <- 0
temp$QSSTRESC[temp$QSSTRESC=="YES"] <- 1
temp$ASA_Psychiatric_prescribed_medicine <- as.numeric(temp$QSSTRESC)
temp <- temp[,c(1:3,5)]
# ACTION (Code provided): selecting object names to store for later 
items <- ls()
# ACTION (Code provided): apply function to remove duplicates
remove_duplicates(temp)
# ACTION (Code provided): remove data objects no longer needed
rm(list=ls()[!(ls() %in% items)])
# ACTION (Code provided): combine ASI variables
ASA <- merge(ASA,temp,by=c("USUBJID","VISIT","QSDY"),all = TRUE)
# ACTION (Code provided): How many days in the past 30 have you experienced these psychological or
# emotional problems?
temp <-  trial_data_ASI[trial_data_ASI$QSTEST=="PAST 30-EXPERIENCED PSYCHOLOGICAL PROBLM",
                        c("USUBJID","VISIT","QSDY","QSSTRESC")]
temp$ASA_Psychiatric_30d <- as.numeric(temp$QSSTRESC)
temp <- temp[,c(1:3,5)]
# ACTION (Code provided): selecting object names to store for later 
items <- ls()
# ACTION (Code provided): apply function to remove duplicates
remove_duplicates(temp)
# ACTION (Code provided): remove data objects no longer needed
rm(list=ls()[!(ls() %in% items)])
# ACTION (Code provided): combine ASI variables
ASA <- merge(ASA,temp,by=c("USUBJID","VISIT","QSDY"),all = TRUE)
# ACTION (Code provided): How much have you been bothered by these psychological or emotional
# problems in the past 30 days?
temp <-  trial_data_ASI[trial_data_ASI$QSTEST=="PAST 30-TROUBLED BY PSYCHOLOGICAL PROBLM",
                        c("USUBJID","VISIT","QSDY","QSSTRESC")]
temp$QSSTRESC[temp$QSSTRESC=="NOT AT ALL"] <- 0
temp$QSSTRESC[temp$QSSTRESC=="SLIGHTLY"] <- 1
temp$QSSTRESC[temp$QSSTRESC=="MODERATELY"] <- 2
temp$QSSTRESC[temp$QSSTRESC=="CONSIDERABLY"] <- 3
temp$QSSTRESC[temp$QSSTRESC=="EXTREMELY"] <- 4
temp$ASA_Psychiatric_troubled_30d <- as.numeric(temp$QSSTRESC)
temp <- temp[,c(1:3,5)]
# ACTION (Code provided): selecting object names to store for later 
items <- ls()
# ACTION (Code provided): apply function to remove duplicates
remove_duplicates(temp)
# ACTION (Code provided): remove data objects no longer needed
rm(list=ls()[!(ls() %in% items)])
# ACTION (Code provided): combine ASI variables
ASA <- merge(ASA,temp,by=c("USUBJID","VISIT","QSDY"),all = TRUE)
# ACTION (Code provided): How important to you now is treatment for these psychological problems?
temp <-  trial_data_ASI[trial_data_ASI$QSTEST=="HOW IMPORTANT IS TRT FOR PSYCH. PROBLEMS",
                        c("USUBJID","VISIT","QSDY","QSSTRESC")]
temp$QSSTRESC[temp$QSSTRESC=="NOT AT ALL"] <- 0
temp$QSSTRESC[temp$QSSTRESC=="SLIGHTLY"] <- 1
temp$QSSTRESC[temp$QSSTRESC=="MODERATELY"] <- 2
temp$QSSTRESC[temp$QSSTRESC=="CONSIDERABLY"] <- 3
temp$QSSTRESC[temp$QSSTRESC=="EXTREMELY"] <- 4
temp$ASA_Psychiatric_treatment <- as.numeric(temp$QSSTRESC)
temp <- temp[,c(1:3,5)]
# ACTION (Code provided): selecting object names to store for later 
items <- ls()
# ACTION (Code provided): apply function to remove duplicates
remove_duplicates(temp)
# ACTION (Code provided): remove data objects no longer needed
rm(list=ls()[!(ls() %in% items)])
# ACTION (Code provided): combine ASI variables
ASA <- merge(ASA,temp,by=c("USUBJID","VISIT","QSDY"),all = TRUE)
# ACTION (Code provided): calculate the pschiatric_status composite score
ASA_pschiatric_status <- ASA
ASA_pschiatric_status$ASA_pschiatric_status_composite <- ASA_pschiatric_status$ASA_Psychiatric_depression/11 + 
  ASA_pschiatric_status$ASA_Psychiatric_anxiety/11 + 
  ASA_pschiatric_status$ASA_Psychiatric_hallucinations/11 + 
  ASA_pschiatric_status$ASA_Psychiatric_trouble_understanding/11 + 
  ASA_pschiatric_status$ASA_Psychiatric_trouble_violent/11 + 
  ASA_pschiatric_status$ASA_Psychiatric_suicidal_thoughts/11 + 
  ASA_pschiatric_status$ASA_Psychiatric_attempted_suicide/11 + 
  ASA_pschiatric_status$ASA_Psychiatric_prescribed_medicine/11 + 
  ASA_pschiatric_status$ASA_Psychiatric_30d/330 + 
  ASA_pschiatric_status$ASA_Psychiatric_troubled_30d/44 + 
  ASA_pschiatric_status$ASA_Psychiatric_treatment/44 
# ACTION (Code provided): remove data objects no longer needed
rm(list=ls()[! ls() %in% c("CTN0001","CTN0002","CTN0009","CTN0030","CTN0049","CTN0051",
                           "CTN0001_SF12_V1","CTN0002_SF12_V1","CTN0009_SF12_V1",
                           "CTN0030_SF12_V2","CTN0049_SF12_V2","CTN0051_EQ5D",
                           "CTN0001_ASA","CTN0002_ASA","remove_duplicates",
                           "trial_data_ASI","ASA_medical_status",
                           "ASA_employment_status","ASA_alcohol_use",
                           "ASA_drug_use","ASA_legal_status",
                           "ASA_social_status","ASA_pschiatric_status")])
# ACTION (Code provided): Combine ASA data for CTN0009
CTN0009_ASA <- merge(ASA_alcohol_use,ASA_drug_use,
                     by=c("USUBJID","VISIT","QSDY"),all = TRUE)
CTN0009_ASA <- merge(CTN0009_ASA,ASA_employment_status,
                     by=c("USUBJID","VISIT","QSDY"),all = TRUE)
CTN0009_ASA <- merge(CTN0009_ASA,ASA_legal_status,
                     by=c("USUBJID","VISIT","QSDY"),all = TRUE)
CTN0009_ASA <- merge(CTN0009_ASA,ASA_medical_status,
                     by=c("USUBJID","VISIT","QSDY"),all = TRUE)
CTN0009_ASA <- merge(CTN0009_ASA,ASA_pschiatric_status,
                     by=c("USUBJID","VISIT","QSDY"),all = TRUE)
CTN0009_ASA <- merge(CTN0009_ASA,ASA_social_status,
                     by=c("USUBJID","VISIT","QSDY"),all = TRUE)
# ACTION (Code provided): remove data objects no longer needed
rm(list=ls()[! ls() %in% c("CTN0001","CTN0002","CTN0009","CTN0030","CTN0049","CTN0051",
                           "CTN0001_SF12_V1","CTN0002_SF12_V1","CTN0009_SF12_V1",
                           "CTN0030_SF12_V2","CTN0049_SF12_V2","CTN0051_EQ5D",
                           "CTN0001_ASA","CTN0002_ASA","CTN0009_ASA")])
################################################################################
# ACTION (Code not provided): Specify your working directory for CTN0030 here
#*#*#*#*#*#*#*#*#*#*#*#*#*#*#*#*#*#*#*#*#*#*#*#*#*#*#*#*#*#
# ACTION (Code provided): open file containing baseline ASI information 
trial_data_ASI_1 <- read_csv("T_FRASL1.csv")
# ACTION (Code provided): open file containing follow-up ASI information 
trial_data_ASI_2 <- read_csv("T_FRASF1.csv")
# ACTION (Code provided): selecting info on the following variable
# How many days have you experienced medical problems in the last 30?
ASA <- trial_data_ASI_1[,c("patdeid","VISIT","M6")]  
ASA <- ASA[,c(1:3)]  
temp <- trial_data_ASI_2[,c("patdeid","VISIT","M6")]
ASA <- rbind(ASA,temp)
ASA$ASI_Medical_30d <- as.numeric(ASA$M6)
ASA <- ASA[,c(1:2,4)]
rm(temp)
# ACTION (Code provided): selecting info on the following variable
# How troubled or bothered have you been by these medical problems in the past 30 days?
temp1 <- trial_data_ASI_1[,c("patdeid","VISIT","M7")]  
temp1 <- temp1[,c("patdeid","VISIT","M7")]  
temp2 <- trial_data_ASI_2[,c("patdeid","VISIT","M7")]
temp2 <- temp2[,c("patdeid","VISIT","M7")]  
temp1 <- rbind(temp1,temp2)
temp1$M7[temp1$M7==97] <- NA
temp1$ASI_Medical_troubled <- as.numeric(temp1$M7)
temp1 <- temp1[,c(1:2,4)]
ASA <- merge(ASA,temp1,by=c("patdeid","VISIT"),all = TRUE)
# ACTION (Code provided): selecting info on the following variable
# How important to you now is treatment for these medical problems?
temp1 <- trial_data_ASI_1[,c("patdeid","VISIT","M8")]  
temp1 <- temp1[,c("patdeid","VISIT","M8")]  
temp2 <- trial_data_ASI_2[,c("patdeid","VISIT","M8")]
temp2 <- temp2[,c("patdeid","VISIT","M8")]  
temp1 <- rbind(temp1,temp2)
temp1$M8[temp1$M8==97] <- NA
temp1$ASI_Medical_treatment <- as.numeric(temp1$M8)
temp1 <- temp1[,c(1:2,4)]
ASA <- merge(ASA,temp1,by=c("patdeid","VISIT"),all = TRUE)
# ACTION (Code provided): calculate the medical composite score
ASA_medical_status <- ASA
ASA_medical_status$ASA_medical_status_composite <- (ASA_medical_status$ASI_Medical_30d/90) + 
  (ASA_medical_status$ASI_Medical_troubled/12) + 
  (ASA_medical_status$ASI_Medical_treatment/12)
# ACTION (Code provided): remove data objects no longer needed
rm(list=ls()[! ls() %in% c("CTN0001","CTN0002","CTN0009","CTN0030","CTN0049","CTN0051",
                           "CTN0001_SF12_V1","CTN0002_SF12_V1","CTN0009_SF12_V1",
                           "CTN0030_SF12_V2","CTN0049_SF12_V2","CTN0051_EQ5D",
                           "CTN0001_ASA","CTN0002_ASA","CTN0009_ASA","ASA_medical_status")])
# ACTION (Code provided): open file containing baseline ASI information 
trial_data_ASI_1 <- read_csv("T_FRASL2.csv")
# ACTION (Code provided): open file containing follow-up ASI information 
trial_data_ASI_2 <- read_csv("T_FRASF2.csv")
# ACTION (Code provided): selecting info on the following variable
# Do you have a valid driver's license?
ASA <- trial_data_ASI_1[,c("patdeid","VISIT","E4")]  
ASA <- ASA[,c(1:3)]  
temp <- trial_data_ASI_2[,c("patdeid","VISIT","E4")]
ASA <- rbind(ASA,temp)
ASA$E4[ASA$E4==97] <- NA
ASA$ASI_Employment_drivers_license <- as.numeric(ASA$E4)
ASA <- ASA[,c(1:2,4)]
rm(temp)
# ACTION (Code provided): selecting info on the following variable
# Do you have an automobile available for your use?
temp1 <- trial_data_ASI_1[,c("patdeid","VISIT","E5")]  
temp1 <- temp1[,c("patdeid","VISIT","E5")]  
temp2 <- trial_data_ASI_2[,c("patdeid","VISIT","E5")]
temp2 <- temp2[,c("patdeid","VISIT","E5")]  
temp1 <- rbind(temp1,temp2)
temp1$E5[temp1$E5==97] <- NA
temp1$ASI_Employment_automobile <- as.numeric(temp1$E5)
temp1 <- temp1[,c(1:2,4)]
ASA <- merge(ASA,temp1,by=c("patdeid","VISIT"),all = TRUE)
# ACTION (Code provided): selecting info on the following variable
# How many days were you paid for working in the past 30?
temp1 <- trial_data_ASI_1[,c("patdeid","VISIT","E11")]  
temp1 <- temp1[,c("patdeid","VISIT","E11")]  
temp2 <- trial_data_ASI_2[,c("patdeid","VISIT","E11")]
temp2 <- temp2[,c("patdeid","VISIT","E11")]  
temp1 <- rbind(temp1,temp2)
temp1$E11[temp1$E11==97] <- NA
temp1$ASI_Employment_30d <- as.numeric(temp1$E11)
temp1 <- temp1[,c(1:2,4)]
ASA <- merge(ASA,temp1,by=c("patdeid","VISIT"),all = TRUE)
# ACTION (Code provided): selecting info on the following variable
# How much did you receive from employment (new income) in the past 30 days?
# ACTION (Code provided): open file containing baseline ASI information 
trial_data_ASI_1 <- read_csv("T_FRASL3.csv")
# ACTION (Code provided): open file containing follow-up ASI information 
trial_data_ASI_2 <- read_csv("T_FRASF3.csv")
temp1 <- trial_data_ASI_1[,c("patdeid","VISIT","E12")]  
temp1 <- temp1[,c("patdeid","VISIT","E12")]  
temp2 <- trial_data_ASI_2[,c("patdeid","VISIT","E12")]
temp2 <- temp2[,c("patdeid","VISIT","E12")]  
temp1 <- rbind(temp1,temp2)
temp1$E12[temp1$E12==97] <- NA
temp1$ASI_Employment_income <- as.numeric(temp1$E12)
temp1 <- temp1[,c(1:2,4)]
ASA <- merge(ASA,temp1,by=c("patdeid","VISIT"),all = TRUE)
# ACTION (Code provided): calculate the employment composite score
ASA_employment_status <- ASA
ASA_employment_status$ASA_employment_status_composite <- 1 - 
  ((ASA_employment_status$ASI_Employment_drivers_license/4) + 
     (ASA_employment_status$ASI_Employment_automobile/4) + 
     (ASA_employment_status$ASI_Employment_30d/120) + 
     (log10(ASA_employment_status$ASI_Employment_income)/36))
ASA_employment_status$ASA_employment_status_composite[complete.cases(ASA_employment_status$ASI_Employment_income)&
                                                        ASA_employment_status$ASI_Employment_income==0] <- 1 - 
  ((ASA_employment_status$ASI_Employment_drivers_license[complete.cases(ASA_employment_status$ASI_Employment_income)&
                                                           ASA_employment_status$ASI_Employment_income==0]/4) + 
     (ASA_employment_status$ASI_Employment_automobile[complete.cases(ASA_employment_status$ASI_Employment_income)&
                                                        ASA_employment_status$ASI_Employment_income==0]/4) + 
     (ASA_employment_status$ASI_Employment_30d[complete.cases(ASA_employment_status$ASI_Employment_income)&
                                                 ASA_employment_status$ASI_Employment_income==0]/120))
# ACTION (Code provided): remove data objects no longer needed
rm(list=ls()[! ls() %in% c("CTN0001","CTN0002","CTN0009","CTN0030","CTN0049","CTN0051",
                           "CTN0001_SF12_V1","CTN0002_SF12_V1","CTN0009_SF12_V1",
                           "CTN0030_SF12_V2","CTN0049_SF12_V2","CTN0051_EQ5D",
                           "CTN0001_ASA","CTN0002_ASA","CTN0009_ASA","ASA_medical_status",
                           "ASA_employment_status")])
# ACTION (Code provided): open file containing baseline ASI information 
trial_data_ASI_1 <- read_csv("T_FRASL4.csv")
# ACTION (Code provided): open file containing follow-up ASI information 
trial_data_ASI_2 <- read_csv("T_FRASF4.csv")
# ACTION (Code provided): selecting info on the following variable
# Days of any alcohol use at all in the past 30 days
ASA <- trial_data_ASI_1[,c("patdeid","VISIT","D1A")]  
ASA <- ASA[,c(1:3)]  
temp <- trial_data_ASI_2[,c("patdeid","VISIT","D1A")]
ASA <- rbind(ASA,temp)
ASA$D1A[ASA$D1A==97] <- NA
ASA$ASA_Alcohol_30d_use <- as.numeric(ASA$D1A)
ASA <- ASA[,c(1:2,4)]
rm(temp)
# ACTION (Code provided): selecting info on the following variable
# Days of alcohol to intoxication in the past 30 days
temp1 <- trial_data_ASI_1[,c("patdeid","VISIT","D2A")]  
temp1 <- temp1[,c("patdeid","VISIT","D2A")]  
temp2 <- trial_data_ASI_2[,c("patdeid","VISIT","D2A")]
temp2 <- temp2[,c("patdeid","VISIT","D2A")]  
temp1 <- rbind(temp1,temp2)
temp1$D2A[temp1$D2A==97] <- NA
temp1$ASA_Alcohol_30d_intoxication <- as.numeric(temp1$D2A)
temp1 <- temp1[,c(1:2,4)]
ASA <- merge(ASA,temp1,by=c("patdeid","VISIT"),all = TRUE)
# ACTION (Code provided): selecting info on the following variable
# How many days in the past 30 have you been troubled or bothered by any alcohol
# problems?
# ACTION (Code provided): open file containing baseline ASI information 
trial_data_ASI_1 <- read_csv("T_FRASL5.csv")
# ACTION (Code provided): open file containing follow-up ASI information 
trial_data_ASI_2 <- read_csv("T_FRASF5.csv")
temp1 <- trial_data_ASI_1[,c("patdeid","VISIT","D26")]  
temp1 <- temp1[,c("patdeid","VISIT","D26")]  
temp2 <- trial_data_ASI_2[,c("patdeid","VISIT","D26")]
temp2 <- temp2[,c("patdeid","VISIT","D26")]  
temp1 <- rbind(temp1,temp2)
temp1$D26[temp1$D26==97] <- NA
temp1$ASA_Alcohol_30d_problems <- as.numeric(temp1$D26)
temp1 <- temp1[,c(1:2,4)]
ASA <- merge(ASA,temp1,by=c("patdeid","VISIT"),all = TRUE)
# ACTION (Code provided): selecting info on the following variable
# How troubled or bothered have you been in the past 30 days by these alcohol
# problems?
# ACTION (Code provided): open file containing baseline ASI information 
trial_data_ASI_1 <- read_csv("T_FRASL6.csv")
# ACTION (Code provided): open file containing follow-up ASI information 
trial_data_ASI_2 <- read_csv("T_FRASF6.csv")
temp1 <- trial_data_ASI_1[,c("patdeid","VISIT","D28")]  
temp1 <- temp1[,c("patdeid","VISIT","D28")]  
temp2 <- trial_data_ASI_2[,c("patdeid","VISIT","D28")]
temp2 <- temp2[,c("patdeid","VISIT","D28")]  
temp1 <- rbind(temp1,temp2)
temp1$D28[temp1$D28==97] <- NA
temp1$ASA_Alcohol_troubled <- as.numeric(temp1$D28)
temp1 <- temp1[,c(1:2,4)]
ASA <- merge(ASA,temp1,by=c("patdeid","VISIT"),all = TRUE)
# ACTION (Code provided): selecting info on the following variable
# How important to you now is treatment for these problems? 
temp1 <- trial_data_ASI_1[,c("patdeid","VISIT","D30")]  
temp1 <- temp1[,c("patdeid","VISIT","D30")]  
temp2 <- trial_data_ASI_2[,c("patdeid","VISIT","D30")]
temp2 <- temp2[,c("patdeid","VISIT","D30")]  
temp1 <- rbind(temp1,temp2)
temp1$D30[temp1$D30==97] <- NA
temp1$ASA_Alcohol_treatment <- as.numeric(temp1$D30)
temp1 <- temp1[,c(1:2,4)]
ASA <- merge(ASA,temp1,by=c("patdeid","VISIT"),all = TRUE)
# ACTION (Code provided): selecting info on the following variable
# How much would you say you spent during the past 30 days on alcohol?
# ACTION (Code provided): open file containing baseline ASI information 
trial_data_ASI_1 <- read_csv("T_FRASL5.csv")
# ACTION (Code provided): open file containing follow-up ASI information 
trial_data_ASI_2 <- read_csv("T_FRASF5.csv")
temp1 <- trial_data_ASI_1[,c("patdeid","VISIT","D23")]  
temp1 <- temp1[,c("patdeid","VISIT","D23")]  
temp2 <- trial_data_ASI_2[,c("patdeid","VISIT","D23")]
temp2 <- temp2[,c("patdeid","VISIT","D23")]  
temp1 <- rbind(temp1,temp2)
temp1$D23[temp1$D23==97] <- NA
temp1$ASA_Alcohol_spending <- as.numeric(temp1$D23)
temp1 <- temp1[,c(1:2,4)]
ASA <- merge(ASA,temp1,by=c("patdeid","VISIT"),all = TRUE)
# ACTION (Code provided): calculate the alcohol composite score
ASA_alcohol_use <- ASA
ASA_alcohol_use$ASA_alcohol_use_composite <- 
  (ASA_alcohol_use$ASA_Alcohol_30d_use/180) + 
  (ASA_alcohol_use$ASA_Alcohol_30d_intoxication/180) + 
  (ASA_alcohol_use$ASA_Alcohol_30d_problems/180) + 
  (ASA_alcohol_use$ASA_Alcohol_troubled/24) + 
  (ASA_alcohol_use$ASA_Alcohol_treatment/24) + 
  (log10(ASA_alcohol_use$ASA_Alcohol_spending)/44)
ASA_alcohol_use$ASA_alcohol_use_composite[complete.cases(ASA_alcohol_use$ASA_Alcohol_spending)&
                                            ASA_alcohol_use$ASA_Alcohol_spending==0] <- 
  (ASA_alcohol_use$ASA_Alcohol_30d_use[complete.cases(ASA_alcohol_use$ASA_Alcohol_spending)&
                                         ASA_alcohol_use$ASA_Alcohol_spending==0]/180) + 
  (ASA_alcohol_use$ASA_Alcohol_30d_intoxication[complete.cases(ASA_alcohol_use$ASA_Alcohol_spending)&
                                                  ASA_alcohol_use$ASA_Alcohol_spending==0]/180) + 
  (ASA_alcohol_use$ASA_Alcohol_30d_problems[complete.cases(ASA_alcohol_use$ASA_Alcohol_spending)&
                                              ASA_alcohol_use$ASA_Alcohol_spending==0]/180) + 
  (ASA_alcohol_use$ASA_Alcohol_troubled[complete.cases(ASA_alcohol_use$ASA_Alcohol_spending)&
                                          ASA_alcohol_use$ASA_Alcohol_spending==0]/24) + 
  (ASA_alcohol_use$ASA_Alcohol_treatment[complete.cases(ASA_alcohol_use$ASA_Alcohol_spending)&
                                           ASA_alcohol_use$ASA_Alcohol_spending==0]/24)
# ACTION (Code provided): remove data objects no longer needed
rm(list=ls()[! ls() %in% c("CTN0001","CTN0002","CTN0009","CTN0030","CTN0049","CTN0051",
                           "CTN0001_SF12_V1","CTN0002_SF12_V1","CTN0009_SF12_V1",
                           "CTN0030_SF12_V2","CTN0049_SF12_V2","CTN0051_EQ5D",
                           "CTN0001_ASA","CTN0002_ASA","CTN0009_ASA","ASA_medical_status",
                           "ASA_employment_status","ASA_alcohol_use")])
# ACTION (Code provided): open file containing baseline ASI information 
trial_data_ASI_1 <- read_csv("T_FRASL4.csv")
# ACTION (Code provided): open file containing follow-up ASI information 
trial_data_ASI_2 <- read_csv("T_FRASF4.csv")
# ACTION (Code provided): selecting info on the following variable
# Heroin - number of days
ASA <- trial_data_ASI_1[,c("patdeid","VISIT","D3A")]  
temp <- trial_data_ASI_2[,c("patdeid","VISIT","D3A")]
ASA <- rbind(ASA,temp)
ASA$D3A[ASA$D3A==97] <- NA
ASA$ASA_Drug_Heroin_30d <- as.numeric(ASA$D3A)
ASA <- ASA[,c(1:2,4)]
rm(temp)
# Heroin - lifetime use
temp1 <- trial_data_ASI_1[,c("patdeid","VISIT","D3B")] 
temp1$ASA_Drug_Heroin_lifetime <- as.numeric(temp1$D3B)
temp1 <- temp1[,c(1:2,4)]  
ASA <- merge(ASA,temp1,by=c("patdeid","VISIT"),all = TRUE)
# Heroin - route of administration
temp1 <- trial_data_ASI_1[,c("patdeid","VISIT","D3C")]  
temp1$ASA_Drug_Heroin_route <- as.numeric(temp1$D3C)
temp1 <- temp1[,c(1:2,4)]  
ASA <- merge(ASA,temp1,by=c("patdeid","VISIT"),all = TRUE)
# ACTION (Code provided): selecting info on the following variable
# Methadone - number of days
temp1 <- trial_data_ASI_1[,c("patdeid","VISIT","D4A1")]  
temp2 <- trial_data_ASI_2[,c("patdeid","VISIT","D4A1")]
temp <- rbind(temp1,temp2)
temp$D4A1[temp$D4A1==97] <- NA
temp$ASA_Drug_Methadone_30d <- as.numeric(temp$D4A1)
temp <- temp[,c(1:2,4)]
ASA <- merge(ASA,temp,by=c("patdeid","VISIT"),all = TRUE)
rm(temp)
# Methadone - lifetime use
temp1 <- trial_data_ASI_1[,c("patdeid","VISIT","D4A1B")] 
temp1$ASA_Drug_Methadone_lifetime <- as.numeric(temp1$D4A1B)
temp1 <- temp1[,c(1:2,4)]  
ASA <- merge(ASA,temp1,by=c("patdeid","VISIT"),all = TRUE)
# Methadone - route of administration
temp1 <- trial_data_ASI_1[,c("patdeid","VISIT","D4A1C")]  
temp1$ASA_Drug_Methadone_route <- as.numeric(temp1$D4A1C)
temp1 <- temp1[,c(1:2,4)]  
ASA <- merge(ASA,temp1,by=c("patdeid","VISIT"),all = TRUE)
# ACTION (Code provided): selecting info on the following variable
# Other opioids - number of days
temp1 <- trial_data_ASI_1[,c("patdeid","VISIT","D5A")]  
temp2 <- trial_data_ASI_2[,c("patdeid","VISIT","D5A")]
temp <- rbind(temp1,temp2)
temp$D5A[temp$D5A==97] <- NA
temp$ASA_Drug_Other_Opiates_30d <- as.numeric(temp$D5A)
temp <- temp[,c(1:2,4)]
ASA <- merge(ASA,temp,by=c("patdeid","VISIT"),all = TRUE)
rm(temp)
# Other opioids - lifetime use
temp1 <- trial_data_ASI_1[,c("patdeid","VISIT","D5B")] 
temp1$ASA_Drug_Other_Opiates_lifetime <- as.numeric(temp1$D5B)
temp1 <- temp1[,c(1:2,4)]  
ASA <- merge(ASA,temp1,by=c("patdeid","VISIT"),all = TRUE)
# Other opioids - route of administration
temp1 <- trial_data_ASI_1[,c("patdeid","VISIT","D5C")]  
temp1$ASA_Drug_Other_Opiates_route <- as.numeric(temp1$D5C)
temp1 <- temp1[,c(1:2,4)]  
ASA <- merge(ASA,temp1,by=c("patdeid","VISIT"),all = TRUE)
# ACTION (Code provided): selecting info on the following variable
# BARBITURATES - number of days
temp1 <- trial_data_ASI_1[,c("patdeid","VISIT","D6A")]  
temp2 <- trial_data_ASI_2[,c("patdeid","VISIT","D6A")]
temp <- rbind(temp1,temp2)
temp$D6A[temp$D6A==97] <- NA
temp$ASA_Drug_Barbiturates_30d <- as.numeric(temp$D6A)
temp <- temp[,c(1:2,4)]
ASA <- merge(ASA,temp,by=c("patdeid","VISIT"),all = TRUE)
rm(temp)
# BARBITURATES - lifetime use
temp1 <- trial_data_ASI_1[,c("patdeid","VISIT","D6B")] 
temp1$ASA_Drug_Barbiturates_lifetime <- as.numeric(temp1$D6B)
temp1 <- temp1[,c(1:2,4)]  
ASA <- merge(ASA,temp1,by=c("patdeid","VISIT"),all = TRUE)
# BARBITURATES - route of administration
temp1 <- trial_data_ASI_1[,c("patdeid","VISIT","D6C")]  
temp1$ASA_Drug_Barbiturates_route <- as.numeric(temp1$D6C)
temp1 <- temp1[,c(1:2,4)]  
ASA <- merge(ASA,temp1,by=c("patdeid","VISIT"),all = TRUE)
# ACTION (Code provided): selecting info on the following variable
# Other sedatives - number of days
temp1 <- trial_data_ASI_1[,c("patdeid","VISIT","D7A")]  
temp2 <- trial_data_ASI_2[,c("patdeid","VISIT","D7A")]
temp <- rbind(temp1,temp2)
temp$D7A[temp$D7A==97] <- NA
temp$ASA_Drug_Other_Sedatives_30d <- as.numeric(temp$D7A)
temp <- temp[,c(1:2,4)]
ASA <- merge(ASA,temp,by=c("patdeid","VISIT"),all = TRUE)
rm(temp)
# Other sedatives - lifetime use
temp1 <- trial_data_ASI_1[,c("patdeid","VISIT","D7B")] 
temp1$ASA_Drug_Other_Sedatives_lifetime <- as.numeric(temp1$D7B)
temp1 <- temp1[,c(1:2,4)]  
ASA <- merge(ASA,temp1,by=c("patdeid","VISIT"),all = TRUE)
# Other sedatives - route of administration
temp1 <- trial_data_ASI_1[,c("patdeid","VISIT","D7C")]  
temp1$ASA_Drug_Other_Sedatives_route <- as.numeric(temp1$D7C)
temp1 <- temp1[,c(1:2,4)]  
ASA <- merge(ASA,temp1,by=c("patdeid","VISIT"),all = TRUE)
# ACTION (Code provided): selecting info on the following variable
# COCAINE - number of days
temp1 <- trial_data_ASI_1[,c("patdeid","VISIT","D8A")]  
temp2 <- trial_data_ASI_2[,c("patdeid","VISIT","D8A")]
temp <- rbind(temp1,temp2)
temp$D8A[temp$D8A==97] <- NA
temp$ASA_Drug_Cocaine_30d <- as.numeric(temp$D8A)
temp <- temp[,c(1:2,4)]
ASA <- merge(ASA,temp,by=c("patdeid","VISIT"),all = TRUE)
rm(temp)
# COCAINE - lifetime use
temp1 <- trial_data_ASI_1[,c("patdeid","VISIT","D8B")] 
temp1$ASA_Drug_Cocaine_lifetime <- as.numeric(temp1$D8B)
temp1 <- temp1[,c(1:2,4)]  
ASA <- merge(ASA,temp1,by=c("patdeid","VISIT"),all = TRUE)
# COCAINE - route of administration
temp1 <- trial_data_ASI_1[,c("patdeid","VISIT","D8C")]  
temp1$ASA_Drug_Cocaine_route <- as.numeric(temp1$D8C)
temp1 <- temp1[,c(1:2,4)]  
ASA <- merge(ASA,temp1,by=c("patdeid","VISIT"),all = TRUE)
# ACTION (Code provided): selecting info on the following variable
# AMPHETAMINES - number of days
temp1 <- trial_data_ASI_1[,c("patdeid","VISIT","D9A")]  
temp2 <- trial_data_ASI_2[,c("patdeid","VISIT","D9A")]
temp <- rbind(temp1,temp2)
temp$D9A[temp$D9A==97] <- NA
temp$ASA_Drug_Amphetamines_30d <- as.numeric(temp$D9A)
temp <- temp[,c(1:2,4)]
ASA <- merge(ASA,temp,by=c("patdeid","VISIT"),all = TRUE)
rm(temp)
# AMPHETAMINES - lifetime use
temp1 <- trial_data_ASI_1[,c("patdeid","VISIT","D9B")] 
temp1$ASA_Drug_Amphetamines_lifetime <- as.numeric(temp1$D9B)
temp1 <- temp1[,c(1:2,4)]  
ASA <- merge(ASA,temp1,by=c("patdeid","VISIT"),all = TRUE)
# AMPHETAMINES - route of administration
temp1 <- trial_data_ASI_1[,c("patdeid","VISIT","D9C")]  
temp1$ASA_Drug_Amphetamines_route <- as.numeric(temp1$D9C)
temp1 <- temp1[,c(1:2,4)]  
ASA <- merge(ASA,temp1,by=c("patdeid","VISIT"),all = TRUE)
# ACTION (Code provided): selecting info on the following variable
# CANNABIS - number of days
temp1 <- trial_data_ASI_1[,c("patdeid","VISIT","D10A")]  
temp2 <- trial_data_ASI_2[,c("patdeid","VISIT","D10A")]
temp <- rbind(temp1,temp2)
temp$D10A[temp$D10A==97] <- NA
temp$ASA_Drug_Cannabis_30d <- as.numeric(temp$D10A)
temp <- temp[,c(1:2,4)]
ASA <- merge(ASA,temp,by=c("patdeid","VISIT"),all = TRUE)
rm(temp)
# CANNABIS - lifetime use
temp1 <- trial_data_ASI_1[,c("patdeid","VISIT","D10B")] 
temp1$ASA_Drug_Cannabis_lifetime <- as.numeric(temp1$D10B)
temp1 <- temp1[,c(1:2,4)]  
ASA <- merge(ASA,temp1,by=c("patdeid","VISIT"),all = TRUE)
# CANNABIS - route of administration
temp1 <- trial_data_ASI_1[,c("patdeid","VISIT","D10C")]  
temp1$ASA_Drug_Cannabis_route <- as.numeric(temp1$D10C)
temp1 <- temp1[,c(1:2,4)]  
ASA <- merge(ASA,temp1,by=c("patdeid","VISIT"),all = TRUE)
# ACTION (Code provided): selecting info on the following variable
# HALLUCINOGENS - number of days
temp1 <- trial_data_ASI_1[,c("patdeid","VISIT","D11A")]  
temp2 <- trial_data_ASI_2[,c("patdeid","VISIT","D11A")]
temp <- rbind(temp1,temp2)
temp$D11A[temp$D11A==97] <- NA
temp$ASA_Drug_Hallucinogens_30d <- as.numeric(temp$D11A)
temp <- temp[,c(1:2,4)]
ASA <- merge(ASA,temp,by=c("patdeid","VISIT"),all = TRUE)
rm(temp)
# HALLUCINOGENS - lifetime use
temp1 <- trial_data_ASI_1[,c("patdeid","VISIT","D11B")] 
temp1$ASA_Drug_Hallucinogens_lifetime <- as.numeric(temp1$D11B)
temp1 <- temp1[,c(1:2,4)]  
ASA <- merge(ASA,temp1,by=c("patdeid","VISIT"),all = TRUE)
# HALLUCINOGENS - route of administration
temp1 <- trial_data_ASI_1[,c("patdeid","VISIT","D11C")]  
temp1$ASA_Drug_Hallucinogens_route <- as.numeric(temp1$D11C)
temp1 <- temp1[,c(1:2,4)]  
ASA <- merge(ASA,temp1,by=c("patdeid","VISIT"),all = TRUE)
# ACTION (Code provided): selecting info on the following variable
# INHALANTS - number of days
temp1 <- trial_data_ASI_1[,c("patdeid","VISIT","D12A")]  
temp2 <- trial_data_ASI_2[,c("patdeid","VISIT","D12A")]
temp <- rbind(temp1,temp2)
temp$D12A[temp$D12A==97] <- NA
temp$ASA_Drug_Inhalants_30d <- as.numeric(temp$D12A)
temp <- temp[,c(1:2,4)]
ASA <- merge(ASA,temp,by=c("patdeid","VISIT"),all = TRUE)
rm(temp)
# INHALANTS - lifetime use
temp1 <- trial_data_ASI_1[,c("patdeid","VISIT","D12B")] 
temp1$ASA_Drug_Inhalants_lifetime <- as.numeric(temp1$D12B)
temp1 <- temp1[,c(1:2,4)]  
ASA <- merge(ASA,temp1,by=c("patdeid","VISIT"),all = TRUE)
# INHALANTS - route of administration
temp1 <- trial_data_ASI_1[,c("patdeid","VISIT","D12C")]  
temp1$ASA_Drug_Inhalants_route <- as.numeric(temp1$D12C)
temp1 <- temp1[,c(1:2,4)]  
ASA <- merge(ASA,temp1,by=c("patdeid","VISIT"),all = TRUE)
# ACTION (Code provided): selecting info on the following variable
# >1 SUBSTANCE/DAY (INC. ALCOHOL) - number of days
temp1 <- trial_data_ASI_1[,c("patdeid","VISIT","D13A")]  
temp2 <- trial_data_ASI_2[,c("patdeid","VISIT","D13A")]
temp <- rbind(temp1,temp2)
temp$D13A[temp$D13A==97] <- NA
temp$ASA_Drug_Multiple_30d <- as.numeric(temp$D13A)
temp <- temp[,c(1:2,4)]
ASA <- merge(ASA,temp,by=c("patdeid","VISIT"),all = TRUE)
rm(temp)
# >1 SUBSTANCE/DAY (INC. ALCOHOL) - lifetime use
temp1 <- trial_data_ASI_1[,c("patdeid","VISIT","D13B")] 
temp1$ASA_Drug_Multiple_lifetime <- as.numeric(temp1$D13B)
temp1 <- temp1[,c(1:2,4)]  
ASA <- merge(ASA,temp1,by=c("patdeid","VISIT"),all = TRUE)
# ACTION (Code provided): open file containing baseline ASI information 
trial_data_ASI_1 <- read_csv("T_FRASL6.csv")
# ACTION (Code provided): open file containing follow-up ASI information 
trial_data_ASI_2 <- read_csv("T_FRASF6.csv")
# ACTION (Code provided): selecting info on the following variable
# How many days in the past 30 have you experienced problems with drug use?
temp1 <- trial_data_ASI_1[,c("patdeid","VISIT","D27")]  
temp1 <- temp1[,c("patdeid","VISIT","D27")]  
temp2 <- trial_data_ASI_2[,c("patdeid","VISIT","D27")]
temp2 <- temp2[,c("patdeid","VISIT","D27")]  
temp1 <- rbind(temp1,temp2)
temp1$D27[temp1$D27==97] <- NA
temp1$ASA_Drug_30d_problems <- as.numeric(temp1$D27)
temp1 <- temp1[,c(1:2,4)]
ASA <- merge(ASA,temp1,by=c("patdeid","VISIT"),all = TRUE)
# ACTION (Code provided): selecting info on the following variable
# How troubled or bothered have you been in the past 30 days by drug
# problems?
temp1 <- trial_data_ASI_1[,c("patdeid","VISIT","D29")]  
temp1 <- temp1[,c("patdeid","VISIT","D29")]  
temp2 <- trial_data_ASI_2[,c("patdeid","VISIT","D29")]
temp2 <- temp2[,c("patdeid","VISIT","D29")]  
temp1 <- rbind(temp1,temp2)
temp1$D29[temp1$D29==97] <- NA
temp1$ASA_Drug_troubled <- as.numeric(temp1$D29)
temp1 <- temp1[,c(1:2,4)]
ASA <- merge(ASA,temp1,by=c("patdeid","VISIT"),all = TRUE)
# ACTION (Code provided): selecting info on the following variable
# How important to you now is treatment for these drug problems?
temp1 <- trial_data_ASI_1[,c("patdeid","VISIT","D31")]  
temp1 <- temp1[,c("patdeid","VISIT","D31")]  
temp2 <- trial_data_ASI_2[,c("patdeid","VISIT","D31")]
temp2 <- temp2[,c("patdeid","VISIT","D31")]  
temp1 <- rbind(temp1,temp2)
temp1$D31[temp1$D31==97] <- NA
temp1$ASA_Drug_treatment <- as.numeric(temp1$D31)
temp1 <- temp1[,c(1:2,4)]
ASA <- merge(ASA,temp1,by=c("patdeid","VISIT"),all = TRUE)
# ACTION (Code provided): calculate the drug composite score
ASA_drug_use <- ASA
ASA_drug_use$ASA_drug_use_composite <- ASA_drug_use$ASA_Drug_Heroin_30d/390 + 
  ASA_drug_use$ASA_Drug_Methadone_30d/390 + 
  ASA_drug_use$ASA_Drug_Other_Opiates_30d/390 + 
  ASA_drug_use$ASA_Drug_Barbiturates_30d/390 + 
  ASA_drug_use$ASA_Drug_Other_Sedatives_30d/390 + 
  ASA_drug_use$ASA_Drug_Cocaine_30d/390 + 
  ASA_drug_use$ASA_Drug_Amphetamines_30d/390 + 
  ASA_drug_use$ASA_Drug_Cannabis_30d/390 + 
  ASA_drug_use$ASA_Drug_Hallucinogens_30d/390 + 
  ASA_drug_use$ASA_Drug_Inhalants_30d/390 + 
  ASA_drug_use$ASA_Drug_Multiple_30d/390 + 
  ASA_drug_use$ASA_Drug_30d_problems/390 + 
  ASA_drug_use$ASA_Drug_troubled/52 + 
  ASA_drug_use$ASA_Drug_treatment/52       
# ACTION (Code provided): remove data objects no longer needed
rm(list=ls()[! ls() %in% c("CTN0001","CTN0002","CTN0009","CTN0030","CTN0049","CTN0051",
                           "CTN0001_SF12_V1","CTN0002_SF12_V1","CTN0009_SF12_V1",
                           "CTN0030_SF12_V2","CTN0049_SF12_V2","CTN0051_EQ5D",
                           "CTN0001_ASA","CTN0002_ASA","CTN0009_ASA","ASA_medical_status",
                           "ASA_employment_status","ASA_alcohol_use","ASA_drug_use")])
# ACTION (Code provided): open file containing baseline ASI information 
trial_data_ASI_1 <- read_csv("T_FRASL8.csv")
# ACTION (Code provided): open file containing follow-up ASI information 
trial_data_ASI_2 <- read_csv("T_FRASF8.csv")
# ACTION (Code provided): selecting info on the following variable
# Are you presently awaiting charges, trial, or sentencing?
ASA <- trial_data_ASI_1[,c("patdeid","VISIT","L24")]  
temp <- trial_data_ASI_2[,c("patdeid","VISIT","L24")]
ASA <- rbind(ASA,temp)
ASA$L24[ASA$L24==97] <- NA
ASA$ASA_Legal_charges <- as.numeric(ASA$L24)
ASA <- ASA[,c(1:2,4)]
rm(temp)
# ACTION (Code provided): selecting info on the following variable
# How many days in the past 30 have you engaged in illegal activity for profit?
temp1 <- trial_data_ASI_1[,c("patdeid","VISIT","L27")]  
temp2 <- trial_data_ASI_2[,c("patdeid","VISIT","L27")]
temp1 <- rbind(temp1,temp2)
temp1$L27[temp1$L27==97] <- NA
temp1$ASA_Legal_30d <- as.numeric(temp1$L27)
temp1 <- temp1[,c(1:2,4)]
ASA <- merge(ASA,temp1,by=c("patdeid","VISIT"),all = TRUE)
# ACTION (Code provided): selecting info on the following variable
# How serious do you feel your present legal problems are?
temp1 <- trial_data_ASI_1[,c("patdeid","VISIT","L28")]  
temp2 <- trial_data_ASI_2[,c("patdeid","VISIT","L28")]
temp1 <- rbind(temp1,temp2)
temp1$L28[temp1$L28==97] <- NA
temp1$ASA_Legal_problems <- as.numeric(temp1$L28)
temp1 <- temp1[,c(1:2,4)]
ASA <- merge(ASA,temp1,by=c("patdeid","VISIT"),all = TRUE)
# ACTION (Code provided): selecting info on the following variable
# How important to you now is counseling or referral for these legal problems?
temp1 <- trial_data_ASI_1[,c("patdeid","VISIT","L29")]  
temp2 <- trial_data_ASI_2[,c("patdeid","VISIT","L29")]
temp1 <- rbind(temp1,temp2)
temp1$L29[temp1$L29==97] <- NA
temp1$ASA_Legal_counsel <- as.numeric(temp1$L29)
temp1 <- temp1[,c(1:2,4)]
ASA <- merge(ASA,temp1,by=c("patdeid","VISIT"),all = TRUE)
# ACTION (Code provided): selecting info on the following variable
# How much money did you receive from illegal sources in the past 30 days?
# ACTION (Code provided): open file containing baseline ASI information 
trial_data_ASI_1 <- read_csv("T_FRASL3.csv")
# ACTION (Code provided): open file containing follow-up ASI information 
trial_data_ASI_2 <- read_csv("T_FRASF3.csv")
temp1 <- trial_data_ASI_1[,c("patdeid","VISIT","E17")]  
temp2 <- trial_data_ASI_2[,c("patdeid","VISIT","E17")]
temp1 <- rbind(temp1,temp2)
temp1$ASA_Legal_illegal_money <- as.numeric(temp1$E17)
temp1 <- temp1[,c(1:2,4)]
ASA <- merge(ASA,temp1,by=c("patdeid","VISIT"),all = TRUE)
# ACTION (Code provided): calculate the legal composite score
ASA_legal_status <- ASA
ASA_legal_status$ASA_legal_status_composite <- 
  ASA_legal_status$ASA_Legal_charges/5 + 
  ASA_legal_status$ASA_Legal_30d/150 + 
  ASA_legal_status$ASA_Legal_problems/20 + 
  ASA_legal_status$ASA_Legal_counsel/20 + 
  (log10(ASA_legal_status$ASA_Legal_illegal_money))/46 
ASA_legal_status$ASA_legal_status_composite[complete.cases(ASA_legal_status$ASA_Legal_illegal_money)&
                                              ASA_legal_status$ASA_Legal_illegal_money==0] <- 
  ASA_legal_status$ASA_Legal_charges[complete.cases(ASA_legal_status$ASA_Legal_illegal_money)&
                                       ASA_legal_status$ASA_Legal_illegal_money==0]/5 + 
  ASA_legal_status$ASA_Legal_30d[complete.cases(ASA_legal_status$ASA_Legal_illegal_money)&
                                   ASA_legal_status$ASA_Legal_illegal_money==0]/150 + 
  ASA_legal_status$ASA_Legal_problems[complete.cases(ASA_legal_status$ASA_Legal_illegal_money)&
                                        ASA_legal_status$ASA_Legal_illegal_money==0]/20 + 
  ASA_legal_status$ASA_Legal_counsel[complete.cases(ASA_legal_status$ASA_Legal_illegal_money)&
                                       ASA_legal_status$ASA_Legal_illegal_money==0]/20 
# ACTION (Code provided): remove data objects no longer needed
rm(list=ls()[! ls() %in% c("CTN0001","CTN0002","CTN0009","CTN0030","CTN0049","CTN0051",
                           "CTN0001_SF12_V1","CTN0002_SF12_V1","CTN0009_SF12_V1",
                           "CTN0030_SF12_V2","CTN0049_SF12_V2","CTN0051_EQ5D",
                           "CTN0001_ASA","CTN0002_ASA","CTN0009_ASA","ASA_medical_status",
                           "ASA_employment_status","ASA_alcohol_use","ASA_drug_use",
                           "ASA_legal_status")])
# ACTION (Code provided): selecting info on the following variable
# Are you satisfied with this situation (your current marital situation)?
# ACTION (Code provided): open file containing baseline ASI information 
trial_data_ASI_1 <- read_csv("T_FRASL9.csv")
# ACTION (Code provided): open file containing follow-up ASI information 
trial_data_ASI_2 <- read_csv("T_FRASF9.csv")
temp1 <- trial_data_ASI_1[,c("patdeid","VISIT","F3")]  
temp2 <- trial_data_ASI_2[,c("patdeid","VISIT","F3")]
temp1 <- rbind(temp1,temp2)
temp1$F3[temp1$F3==97] <- NA
temp1$ASA_Social_satisfied <- temp1$F3
temp1 <- temp1[,c(1:2,4)]
ASA <- temp1
# ACTION (Code provided): selecting info on the following variable
# How many days in the past 30 have you had serious conflicts with your
# family?
# ACTION (Code provided): open file containing baseline ASI information 
trial_data_ASI_1 <- read_csv("T_FRASL11.csv")
# ACTION (Code provided): open file containing follow-up ASI information 
trial_data_ASI_2 <- read_csv("T_FRASF11.csv")
temp1 <- trial_data_ASI_1[,c("patdeid","VISIT","F30")]  
temp2 <- trial_data_ASI_2[,c("patdeid","VISIT","F30")]
temp1 <- rbind(temp1,temp2)
temp1$F30[temp1$F30==97] <- NA
temp1$ASA_Social_30d <- temp1$F30
temp1 <- temp1[,c(1:2,4)]
ASA <- merge(ASA,temp1,by=c("patdeid","VISIT"),all = TRUE)
# ACTION (Code provided): selecting info on the following variable
# How troubled or bothered have you been in the past 30 days by family
# problems?
temp1 <- trial_data_ASI_1[,c("patdeid","VISIT","F32")]  
temp2 <- trial_data_ASI_2[,c("patdeid","VISIT","F32")]
temp1 <- rbind(temp1,temp2)
temp1$F32[temp1$F32==97] <- NA
temp1$ASA_Social_troubled <- temp1$F32
temp1 <- temp1[,c(1:2,4)]
ASA <- merge(ASA,temp1,by=c("patdeid","VISIT"),all = TRUE)
# ACTION (Code provided): selecting info on the following variable
# How important to you now is treatment or counseling for family problems?
temp1 <- trial_data_ASI_1[,c("patdeid","VISIT","F34")]  
temp2 <- trial_data_ASI_2[,c("patdeid","VISIT","F34")]  
temp1 <- rbind(temp1,temp2)
temp1$F34[temp1$F34==97] <- NA
temp1$ASA_Social_treatment <- temp1$F34
temp1 <- temp1[,c(1:2,4)]
ASA <- merge(ASA,temp1,by=c("patdeid","VISIT"),all = TRUE)
# ACTION (Code provided): selecting info on the following variable
# Have you had significant periods in which you have experienced serious problems
# in the past 30 days with
# Mother 
# ACTION (Code provided): open file containing baseline ASI information 
trial_data_ASI_1 <- read_csv("T_FRASL10.csv")
# ACTION (Code provided): open file containing follow-up ASI information 
trial_data_ASI_2 <- read_csv("T_FRASF10.csv")
temp1 <- trial_data_ASI_1[,c("patdeid","VISIT","F18A")]  
temp2 <- trial_data_ASI_2[,c("patdeid","VISIT","F18A")]
temp1 <- rbind(temp1,temp2)
temp1$F18A[temp1$F18A==96] <- NA
temp1$F18A[temp1$F18A==97] <- NA
temp1$ASA_Social_mother <- temp1$F18A
temp1 <- temp1[,c(1:2,4)]
ASA <- merge(ASA,temp1,by=c("patdeid","VISIT"),all = TRUE)
# ACTION (Code provided): selecting info on the following variable
# Father
temp1 <- trial_data_ASI_1[,c("patdeid","VISIT","F19A")]  
temp2 <- trial_data_ASI_2[,c("patdeid","VISIT","F19A")]
temp1 <- rbind(temp1,temp2)
temp1$F19A[temp1$F19A==96] <- NA
temp1$F19A[temp1$F19A==97] <- NA
temp1$ASA_Social_father <- temp1$F19A
temp1 <- temp1[,c(1:2,4)]
ASA <- merge(ASA,temp1,by=c("patdeid","VISIT"),all = TRUE)
# ACTION (Code provided): selecting info on the following variable
# Brothers/Sisters
temp1 <- trial_data_ASI_1[,c("patdeid","VISIT","F20A")]  
temp2 <- trial_data_ASI_2[,c("patdeid","VISIT","F20A")]
temp1 <- rbind(temp1,temp2)
temp1$F20A[temp1$F20A==96] <- NA
temp1$F20A[temp1$F20A==97] <- NA
temp1$ASA_Social_sibling <- temp1$F20A
temp1 <- temp1[,c(1:2,4)]
ASA <- merge(ASA,temp1,by=c("patdeid","VISIT"),all = TRUE)
# ACTION (Code provided): selecting info on the following variable
# Sexual partner / spouse 
temp1 <- trial_data_ASI_1[,c("patdeid","VISIT","F21A")]  
temp2 <- trial_data_ASI_2[,c("patdeid","VISIT","F21A")]
temp1 <- rbind(temp1,temp2)
temp1$F21A[temp1$F21A==96] <- NA
temp1$F21A[temp1$F21A==97] <- NA
temp1$ASA_Social_partner <- temp1$F21A
temp1 <- temp1[,c(1:2,4)]
ASA <- merge(ASA,temp1,by=c("patdeid","VISIT"),all = TRUE)
# ACTION (Code provided): selecting info on the following variable
# Children
temp1 <- trial_data_ASI_1[,c("patdeid","VISIT","F22A")]  
temp2 <- trial_data_ASI_2[,c("patdeid","VISIT","F22A")]
temp1 <- rbind(temp1,temp2)
temp1$F22A[temp1$F22A==96] <- NA
temp1$F22A[temp1$F22A==97] <- NA
temp1$ASA_Social_children <- temp1$F22A
temp1 <- temp1[,c(1:2,4)]
ASA <- merge(ASA,temp1,by=c("patdeid","VISIT"),all = TRUE)
# ACTION (Code provided): selecting info on the following variable
# Other significant family
temp1 <- trial_data_ASI_1[,c("patdeid","VISIT","F23A")]  
temp2 <- trial_data_ASI_2[,c("patdeid","VISIT","F23A")]
temp1 <- rbind(temp1,temp2)
temp1$F23A[temp1$F23A==96] <- NA
temp1$F23A[temp1$F23A==97] <- NA
temp1$ASA_Social_significant_family <- temp1$F23A
temp1 <- temp1[,c(1:2,4)]
ASA <- merge(ASA,temp1,by=c("patdeid","VISIT"),all = TRUE)
# ACTION (Code provided): selecting info on the following variable
# Close Friends
temp1 <- trial_data_ASI_1[,c("patdeid","VISIT","F24A")]  
temp2 <- trial_data_ASI_2[,c("patdeid","VISIT","F24A")]
temp1 <- rbind(temp1,temp2)
temp1$F24A[temp1$F24A==96] <- NA
temp1$F24A[temp1$F24A==97] <- NA
temp1$ASA_Social_friends <- temp1$F24A
temp1 <- temp1[,c(1:2,4)]
ASA <- merge(ASA,temp1,by=c("patdeid","VISIT"),all = TRUE)
# ACTION (Code provided): selecting info on the following variable
# Neighbors
temp1 <- trial_data_ASI_1[,c("patdeid","VISIT","F25A")]  
temp2 <- trial_data_ASI_2[,c("patdeid","VISIT","F25A")]
temp1 <- rbind(temp1,temp2)
temp1$F25A[temp1$F25A==96] <- NA
temp1$F25A[temp1$F25A==97] <- NA
temp1$ASA_Social_neighbors <- temp1$F25A
temp1 <- temp1[,c(1:2,4)]
ASA <- merge(ASA,temp1,by=c("patdeid","VISIT"),all = TRUE)
# ACTION (Code provided): selecting info on the following variable
# Co-Workers
temp1 <- trial_data_ASI_1[,c("patdeid","VISIT","F26A")]  
temp2 <- trial_data_ASI_2[,c("patdeid","VISIT","F26A")]
temp1 <- rbind(temp1,temp2)
temp1$F26A[temp1$F26A==96] <- NA
temp1$F26A[temp1$F26A==97] <- NA
temp1$ASA_Social_coworkers <- temp1$F26A
temp1 <- temp1[,c(1:2,4)]
ASA <- merge(ASA,temp1,by=c("patdeid","VISIT"),all = TRUE)
# ACTION (Code provided): calculate the social composite score
ASA$ratio <- rowSums(ASA[,c(7:15)],na.rm = TRUE)/
  (ifelse(complete.cases(ASA[,7]),1,0)+
     ifelse(complete.cases(ASA[,8]),1,0)+
     ifelse(complete.cases(ASA[,9]),1,0)+
     ifelse(complete.cases(ASA[,10]),1,0)+
     ifelse(complete.cases(ASA[,11]),1,0)+
     ifelse(complete.cases(ASA[,12]),1,0)+
     ifelse(complete.cases(ASA[,13]),1,0)+
     ifelse(complete.cases(ASA[,14]),1,0)+
     ifelse(complete.cases(ASA[,15]),1,0))
ASA_social_status <- ASA
ASA_social_status$ASA_social_status_composite <- ASA_social_status$ASA_Social_satisfied/10 + 
  ASA_social_status$ASA_Social_30d/150 + 
  ASA_social_status$ASA_Social_troubled/20 + 
  ASA_social_status$ASA_Social_treatment/20 +
  ASA_social_status$ratio/5
# ACTION (Code provided): remove data objects no longer needed
rm(list=ls()[! ls() %in% c("CTN0001","CTN0002","CTN0009","CTN0030","CTN0049","CTN0051",
                           "CTN0001_SF12_V1","CTN0002_SF12_V1","CTN0009_SF12_V1",
                           "CTN0030_SF12_V2","CTN0049_SF12_V2","CTN0051_EQ5D",
                           "CTN0001_ASA","CTN0002_ASA","CTN0009_ASA","ASA_medical_status",
                           "ASA_employment_status","ASA_alcohol_use","ASA_drug_use",
                           "ASA_legal_status","ASA_social_status")])
# ACTION (Code provided): selecting info on the following variable
# Experienced serious depression?
# ACTION (Code provided): open file containing baseline ASI information 
trial_data_ASI_1 <- read_csv("T_FRASL12.csv")
# ACTION (Code provided): open file containing follow-up ASI information 
trial_data_ASI_2 <- read_csv("T_FRASF12.csv")
temp1 <- trial_data_ASI_1[,c("patdeid","VISIT","P4A")]  
temp2 <- trial_data_ASI_2[,c("patdeid","VISIT","P4A")]
temp1 <- rbind(temp1,temp2)
temp1$P4A[temp1$P4A==96] <- NA
temp1$P4A[temp1$P4A==97] <- NA
temp1$ASA_Psychiatric_depression <- temp1$P4A
temp1 <- temp1[,c(1:2,4)]
ASA <- temp1
# ACTION (Code provided): selecting info on the following variable
# Experienced serious anxiety or tension?
temp1 <- trial_data_ASI_1[,c("patdeid","VISIT","P5A")]  
temp2 <- trial_data_ASI_2[,c("patdeid","VISIT","P5A")]
temp1 <- rbind(temp1,temp2)
temp1$P5A[temp1$P5A==96] <- NA
temp1$P5A[temp1$P5A==97] <- NA
temp1$ASA_Psychiatric_anxiety <- temp1$P5A
temp1 <- temp1[,c(1:2,4)]
ASA <- merge(ASA,temp1,by=c("patdeid","VISIT"),all = TRUE)
# ACTION (Code provided): selecting info on the following variable
# Experienced hallucinations?
temp1 <- trial_data_ASI_1[,c("patdeid","VISIT","P6A")]  
temp2 <- trial_data_ASI_2[,c("patdeid","VISIT","P6A")]
temp1 <- rbind(temp1,temp2)
temp1$P6A[temp1$P6A==96] <- NA
temp1$P6A[temp1$P6A==97] <- NA
temp1$ASA_Psychiatric_hallucinations <- temp1$P6A
temp1 <- temp1[,c(1:2,4)]
ASA <- merge(ASA,temp1,by=c("patdeid","VISIT"),all = TRUE)
# ACTION (Code provided): selecting info on the following variable
# Experienced trouble understanding, concentrating or remembering?
temp1 <- trial_data_ASI_1[,c("patdeid","VISIT","P7A")]  
temp2 <- trial_data_ASI_2[,c("patdeid","VISIT","P7A")]
temp1 <- rbind(temp1,temp2)
temp1$P7A[temp1$P7A==96] <- NA
temp1$P7A[temp1$P7A==97] <- NA
temp1$ASA_Psychiatric_trouble_understanding <- temp1$P7A
temp1 <- temp1[,c(1:2,4)]
ASA <- merge(ASA,temp1,by=c("patdeid","VISIT"),all = TRUE)
# ACTION (Code provided): selecting info on the following variable
# Experienced trouble controlling violent behavior?
temp1 <- trial_data_ASI_1[,c("patdeid","VISIT","P8A")]  
temp2 <- trial_data_ASI_2[,c("patdeid","VISIT","P8A")]
temp1 <- rbind(temp1,temp2)
temp1$P8A[temp1$P8A==96] <- NA
temp1$P8A[temp1$P8A==97] <- NA
temp1$ASA_Psychiatric_trouble_violent <- temp1$P8A
temp1 <- temp1[,c(1:2,4)]
ASA <- merge(ASA,temp1,by=c("patdeid","VISIT"),all = TRUE)
# ACTION (Code provided): selecting info on the following variable
# Experienced serious thoughts of suicide?
temp1 <- trial_data_ASI_1[,c("patdeid","VISIT","P9A")]  
temp2 <- trial_data_ASI_2[,c("patdeid","VISIT","P9A")]
temp1 <- rbind(temp1,temp2)
temp1$P9A[temp1$P9A==96] <- NA
temp1$P9A[temp1$P9A==97] <- NA
temp1$ASA_Psychiatric_suicidal_thoughts <- temp1$P9A
temp1 <- temp1[,c(1:2,4)]
ASA <- merge(ASA,temp1,by=c("patdeid","VISIT"),all = TRUE)
# ACTION (Code provided): selecting info on the following variable
# Attempted suicide? 
temp1 <- trial_data_ASI_1[,c("patdeid","VISIT","P10A")]  
temp2 <- trial_data_ASI_2[,c("patdeid","VISIT","P10A")]
temp1 <- rbind(temp1,temp2)
temp1$P10A[temp1$P10A==96] <- NA
temp1$P10A[temp1$P10A==97] <- NA
temp1$ASA_Psychiatric_attempted_suicide <- temp1$P10A
temp1 <- temp1[,c(1:2,4)]
ASA <- merge(ASA,temp1,by=c("patdeid","VISIT"),all = TRUE)
# ACTION (Code provided): selecting info on the following variable
# Have you taken prescribed medication for any psychological / emotional
# problem?
temp1 <- trial_data_ASI_1[,c("patdeid","VISIT","P11A")]  
temp2 <- trial_data_ASI_2[,c("patdeid","VISIT","P11A")]
temp1 <- rbind(temp1,temp2)
temp1$P11A[temp1$P11A==96] <- NA
temp1$P11A[temp1$P11A==97] <- NA
temp1$ASA_Psychiatric_prescribed_medicine <- temp1$P11A
temp1 <- temp1[,c(1:2,4)]
ASA <- merge(ASA,temp1,by=c("patdeid","VISIT"),all = TRUE)
# ACTION (Code provided): selecting info on the following variable
# How many days in the past 30 have you experienced these psychological or
# emotional problems?# ACTION (Code provided): open file containing baseline ASI information 
trial_data_ASI_1 <- read_csv("T_FRASL13.csv")
# ACTION (Code provided): open file containing follow-up ASI information 
trial_data_ASI_2 <- read_csv("T_FRASF13.csv")
temp1 <- trial_data_ASI_1[,c("patdeid","VISIT","P12")]  
temp2 <- trial_data_ASI_2[,c("patdeid","VISIT","P12")]
temp1 <- rbind(temp1,temp2)
temp1$P12[temp1$P12==96] <- NA
temp1$P12[temp1$P12==97] <- NA
temp1$ASA_Psychiatric_30d <- temp1$P12
temp1 <- temp1[,c(1:2,4)]
ASA <- merge(ASA,temp1,by=c("patdeid","VISIT"),all = TRUE)
# ACTION (Code provided): selecting info on the following variable
# How much have you been bothered by these psychological or emotional
# problems in the past 30 days?
temp1 <- trial_data_ASI_1[,c("patdeid","VISIT","P13")]  
temp2 <- trial_data_ASI_2[,c("patdeid","VISIT","P13")]
temp1 <- rbind(temp1,temp2)
temp1$P13[temp1$P13==96] <- NA
temp1$P13[temp1$P13==97] <- NA
temp1$ASA_Psychiatric_troubled_30d <- temp1$P13
temp1 <- temp1[,c(1:2,4)]
ASA <- merge(ASA,temp1,by=c("patdeid","VISIT"),all = TRUE)
# ACTION (Code provided): selecting info on the following variable
# How important to you now is treatment for these psychological problems?
temp1 <- trial_data_ASI_1[,c("patdeid","VISIT","P14")]  
temp2 <- trial_data_ASI_2[,c("patdeid","VISIT","P14")]
temp1 <- rbind(temp1,temp2)
temp1$P14[temp1$P14==96] <- NA
temp1$P14[temp1$P14==97] <- NA
temp1$ASA_Psychiatric_treatment <- temp1$P14
temp1 <- temp1[,c(1:2,4)]
ASA <- merge(ASA,temp1,by=c("patdeid","VISIT"),all = TRUE)
# ACTION (Code provided): calculate the social composite score
ASA_pschiatric_status <- ASA
ASA_pschiatric_status$ASA_pschiatric_status_composite <- ASA_pschiatric_status$ASA_Psychiatric_depression/11 + 
  ASA_pschiatric_status$ASA_Psychiatric_anxiety/11 + 
  ASA_pschiatric_status$ASA_Psychiatric_hallucinations/11 + 
  ASA_pschiatric_status$ASA_Psychiatric_trouble_understanding/11 + 
  ASA_pschiatric_status$ASA_Psychiatric_trouble_violent/11 + 
  ASA_pschiatric_status$ASA_Psychiatric_suicidal_thoughts/11 + 
  ASA_pschiatric_status$ASA_Psychiatric_attempted_suicide/11 + 
  ASA_pschiatric_status$ASA_Psychiatric_prescribed_medicine/11 + 
  ASA_pschiatric_status$ASA_Psychiatric_30d/330 + 
  ASA_pschiatric_status$ASA_Psychiatric_troubled_30d/44 + 
  ASA_pschiatric_status$ASA_Psychiatric_treatment/44 
# ACTION (Code provided): Combine ASA data for CTN0001
ASA <- merge(ASA_alcohol_use,ASA_drug_use,by=c("patdeid","VISIT"),all = TRUE)
ASA <- merge(ASA,ASA_employment_status,by=c("patdeid","VISIT"),all = TRUE)
ASA <- merge(ASA,ASA_legal_status,by=c("patdeid","VISIT"),all = TRUE)
ASA <- merge(ASA,ASA_medical_status,by=c("patdeid","VISIT"),all = TRUE)
ASA <- merge(ASA,ASA_pschiatric_status,by=c("patdeid","VISIT"),all = TRUE)
ASA <- merge(ASA,ASA_social_status,by=c("patdeid","VISIT"),all = TRUE)
# ACTION (Code provided): ensure consistency in variables with out ASI objects
ASA$USUBJID <- ASA$patdeid
ASA$QSDY <- NA
ASA$Dataset <- "CTN0030"
select <- colnames(CTN0009_ASA)[colnames(CTN0009_ASA) %in% colnames(ASA)]
CTN0030_ASA <- ASA[,select]
select <- colnames(CTN0030_ASA)[colnames(CTN0030_ASA) %in% colnames(CTN0009_ASA)]
CTN0001_ASA <- CTN0001_ASA[,select]
CTN0002_ASA <- CTN0002_ASA[,select]
CTN0009_ASA <- CTN0009_ASA[,select]
# ACTION (Code provided): remove data objects no longer needed
rm(list=ls()[! ls() %in% c("CTN0001","CTN0002","CTN0009","CTN0030","CTN0049","CTN0051",
                           "CTN0001_SF12_V1","CTN0002_SF12_V1","CTN0009_SF12_V1",
                           "CTN0030_SF12_V2","CTN0049_SF12_V2","CTN0051_EQ5D",
                           "CTN0001_ASA","CTN0002_ASA","CTN0009_ASA","CTN0030_ASA")])
################################################################################
# ACTION (Code not provided): Specify your working directory for CTN0049 here
#*#*#*#*#*#*#*#*#*#*#*#*#*#*#*#*#*#*#*#*#*#*#*#*#*#*#*#*#*#
# ACTION (Code provided): open file containing baseline ASI information 
trial_data_ASI <- read_csv("ASA.csv")
# ACTION (Code provided): select those who met the inclusion criteria
Any_Opioids <- CTN0049$patdeid
ASA <- trial_data_ASI[trial_data_ASI$PROJID %in% Any_Opioids,]
# ACTION (Code provided): selecting info on the following variable
# How many days have you experienced medical problems in the last 30?
ASA <- ASA[,c("PROJID","VISNO","ASALA30D")]  
ASA$ASA_Alcohol_30d_use <- as.numeric(ASA$ASALA30D)
ASA <- ASA[,c(1:2,4)]
# ACTION (Code provided): selecting info on the following variable
# Days of alcohol to intoxication in the past 30 days
temp <- trial_data_ASI[trial_data_ASI$PROJID %in% Any_Opioids,]
temp <- temp[,c("PROJID","VISNO","ASALI30D")]
temp$ASA_Alcohol_30d_intoxication <- as.numeric(temp$ASALI30D)
temp <- temp[,c(1:2,4)]
ASA <- merge(ASA,temp,by=c("PROJID","VISNO"),all = TRUE)
# ACTION (Code provided): selecting info on the following variable
# How many days in the past 30 have you been troubled or bothered by any alcohol
# problems?
temp <- trial_data_ASI[trial_data_ASI$PROJID %in% Any_Opioids,]
temp <- temp[,c("PROJID","VISNO","ASAP30D")]
temp$ASA_Alcohol_30d_problems <- as.numeric(temp$ASAP30D)
temp <- temp[,c(1:2,4)]
ASA <- merge(ASA,temp,by=c("PROJID","VISNO"),all = TRUE)
# ACTION (Code provided): selecting info on the following variable
# How troubled or bothered have you been in the past 30 days by these alcohol
# problems?
temp <- trial_data_ASI[trial_data_ASI$PROJID %in% Any_Opioids,]
temp <- temp[,c("PROJID","VISNO","ASAPB30D")]
temp$ASA_Alcohol_troubled <- as.numeric(temp$ASAPB30D)
temp <- temp[,c(1:2,4)]
ASA <- merge(ASA,temp,by=c("PROJID","VISNO"),all = TRUE)
# ACTION (Code provided): selecting info on the following variable
# How important to you now is treatment for these problems? 
temp <- trial_data_ASI[trial_data_ASI$PROJID %in% Any_Opioids,]
temp <- temp[,c("PROJID","VISNO","ASAPI30D")]
temp$ASA_Alcohol_treatment <- as.numeric(temp$ASAPI30D)
temp <- temp[,c(1:2,4)]
ASA <- merge(ASA,temp,by=c("PROJID","VISNO"),all = TRUE)
# ACTION (Code provided): selecting info on the following variable
# How much would you say you spent during the past 30 days on alcohol?
temp <- trial_data_ASI[trial_data_ASI$PROJID %in% Any_Opioids,]
temp <- temp[,c("PROJID","VISNO","ASALCMNY")]
temp$ASA_Alcohol_spending <- as.numeric(temp$ASALCMNY)
temp <- temp[,c(1:2,4)]
ASA <- merge(ASA,temp,by=c("PROJID","VISNO"),all = TRUE)
# ACTION (Code provided): calculate the alcohol composite score
ASA$ASA_alcohol_use_composite <- 
  (ASA$ASA_Alcohol_30d_use/180) + 
  (ASA$ASA_Alcohol_30d_intoxication/180) + 
  (ASA$ASA_Alcohol_30d_problems/180) + 
  (ASA$ASA_Alcohol_troubled/24) + 
  (ASA$ASA_Alcohol_treatment/24) + 
  (log10(ASA$ASA_Alcohol_spending)/44)
ASA$ASA_alcohol_use_composite[complete.cases(ASA$ASA_Alcohol_spending)&
                    ASA$ASA_Alcohol_spending==0] <- 
  (ASA$ASA_Alcohol_30d_use[complete.cases(ASA$ASA_Alcohol_spending)&
                             ASA$ASA_Alcohol_spending==0]/180) + 
  (ASA$ASA_Alcohol_30d_intoxication[complete.cases(ASA$ASA_Alcohol_spending)&
                                      ASA$ASA_Alcohol_spending==0]/180) + 
  (ASA$ASA_Alcohol_30d_problems[complete.cases(ASA$ASA_Alcohol_spending)&
                                  ASA$ASA_Alcohol_spending==0]/180) + 
  (ASA$ASA_Alcohol_troubled[complete.cases(ASA$ASA_Alcohol_spending)&
                              ASA$ASA_Alcohol_spending==0]/24) + 
  (ASA$ASA_Alcohol_treatment[complete.cases(ASA$ASA_Alcohol_spending)&
                               ASA$ASA_Alcohol_spending==0]/24)
ASA_Alcohol <- ASA
# ACTION (Code provided): selecting info on the following variable
# Heroin
# ACTION (Code provided): select those who met the inclusion criteria
Any_Opioids <- CTN0049$patdeid
ASA <- trial_data_ASI[trial_data_ASI$PROJID %in% Any_Opioids,]
ASA <- ASA[,c("PROJID","VISNO","ASHER30D")]
ASA$ASA_Drug_Heroin_30d <- as.numeric(ASA$ASHER30D)
ASA <- ASA[,c(1:2,4)]  
# ACTION (Code provided): selecting info on the following variable
# Heroin lifetime use
temp1 <- trial_data_ASI[trial_data_ASI$PROJID %in% Any_Opioids,]
temp1 <- temp1[,c("PROJID","VISNO","ASHERLFT")] 
temp1$ASA_Drug_Heroin_lifetime <- as.numeric(temp1$ASHERLFT)
temp1 <- temp1[,c(1:2,4)]  
ASA <- merge(ASA,temp1,by=c("PROJID","VISNO"),all = TRUE)
# ACTION (Code provided): selecting info on the following variable
# Heroin route of administration
temp1 <- trial_data_ASI[trial_data_ASI$PROJID %in% Any_Opioids,]
temp1 <- temp1[,c("PROJID","VISNO","ASHERRTE")]  
temp1$ASA_Drug_Heroin_route <- as.numeric(temp1$ASHERRTE)
temp1 <- temp1[,c(1:2,4)]  
ASA <- merge(ASA,temp1,by=c("PROJID","VISNO"),all = TRUE)
# ACTION (Code provided): selecting info on the following variable
# Methadone (illicit) 
temp1 <- trial_data_ASI[trial_data_ASI$PROJID %in% Any_Opioids,]
temp1 <- temp1[,c("PROJID","VISNO","ASMLI30D")]
temp1$ASA_Drug_Methadone_30d <- as.numeric(temp1$ASMLI30D)
temp1 <- temp1[,c(1:2,4)]  
ASA <- merge(ASA,temp1,by=c("PROJID","VISNO"),all = TRUE)
# ACTION (Code provided): selecting info on the following variable
# Methadone (illicit) lifetime use
temp1 <- trial_data_ASI[trial_data_ASI$PROJID %in% Any_Opioids,]
temp1 <- temp1[,c("PROJID","VISNO","ASMLILFT")] 
temp1$ASA_Drug_Methadone_lifetime <- as.numeric(temp1$ASMLILFT)
temp1 <- temp1[,c(1:2,4)]  
ASA <- merge(ASA,temp1,by=c("PROJID","VISNO"),all = TRUE)
# ACTION (Code provided): selecting info on the following variable
# Methadone (illicit) route of administration
temp1 <- trial_data_ASI[trial_data_ASI$PROJID %in% Any_Opioids,]
temp1 <- temp1[,c("PROJID","VISNO","ASMLIRTE")]  
temp1$ASA_Drug_Methadone_route <- as.numeric(temp1$ASMLIRTE)
temp1 <- temp1[,c(1:2,4)]  
ASA <- merge(ASA,temp1,by=c("PROJID","VISNO"),all = TRUE)
# ACTION (Code provided): selecting info on the following variable
# OTHER OPIATES/ANALGESICS 
temp1 <- trial_data_ASI[trial_data_ASI$PROJID %in% Any_Opioids,]
temp1 <- temp1[,c("PROJID","VISNO","ASOPI30D")]
temp1$ASA_Drug_Other_Opiates_30d <- as.numeric(temp1$ASOPI30D)
temp1 <- temp1[,c(1:2,4)]  
ASA <- merge(ASA,temp1,by=c("PROJID","VISNO"),all = TRUE)
# ACTION (Code provided): selecting info on the following variable
# OTHER OPIATES/ANALGESICS lifetime use
temp1 <- trial_data_ASI[trial_data_ASI$PROJID %in% Any_Opioids,]
temp1 <- temp1[,c("PROJID","VISNO","ASOPILFT")] 
temp1$ASA_Drug_Other_Opiates_lifetime <- as.numeric(temp1$ASOPILFT)
temp1 <- temp1[,c(1:2,4)]  
ASA <- merge(ASA,temp1,by=c("PROJID","VISNO"),all = TRUE)
# ACTION (Code provided): selecting info on the following variable
# OTHER OPIATES/ANALGESICS route of administration
temp1 <- trial_data_ASI[trial_data_ASI$PROJID %in% Any_Opioids,]
temp1 <- temp1[,c("PROJID","VISNO","ASOPIRTE")]  
temp1$ASA_Drug_Other_Opiates_route <- as.numeric(temp1$ASOPIRTE)
temp1 <- temp1[,c(1:2,4)]  
ASA <- merge(ASA,temp1,by=c("PROJID","VISNO"),all = TRUE)
# ACTION (Code provided): selecting info on the following variable
# BARBITURATES 
temp1 <- trial_data_ASI[trial_data_ASI$PROJID %in% Any_Opioids,]
temp1 <- temp1[,c("PROJID","VISNO","ASBAR30D")]
temp1$ASA_Drug_Barbiturates_30d <- as.numeric(temp1$ASBAR30D)
temp1 <- temp1[,c(1:2,4)]  
ASA <- merge(ASA,temp1,by=c("PROJID","VISNO"),all = TRUE)
# ACTION (Code provided): selecting info on the following variable
# BARBITURATES lifetime use
temp1 <- trial_data_ASI[trial_data_ASI$PROJID %in% Any_Opioids,]
temp1 <- temp1[,c("PROJID","VISNO","ASBARLFT")] 
temp1$ASA_Drug_Barbiturates_lifetime <- as.numeric(temp1$ASBARLFT)
temp1 <- temp1[,c(1:2,4)]  
ASA <- merge(ASA,temp1,by=c("PROJID","VISNO"),all = TRUE)
# ACTION (Code provided): selecting info on the following variable
# BARBITURATES route of administration
temp1 <- trial_data_ASI[trial_data_ASI$PROJID %in% Any_Opioids,]
temp1 <- temp1[,c("PROJID","VISNO","ASBARRTE")]  
temp1$ASA_Drug_Barbiturates_route <- as.numeric(temp1$ASBARRTE)
temp1 <- temp1[,c(1:2,4)]  
ASA <- merge(ASA,temp1,by=c("PROJID","VISNO"),all = TRUE)
# ACTION (Code provided): selecting info on the following variable
# OTHER SEDATIVES 
temp1 <- trial_data_ASI[trial_data_ASI$PROJID %in% Any_Opioids,]
temp1 <- temp1[,c("PROJID","VISNO","ASSHT30D")]
temp1$ASA_Drug_Other_Sedatives_30d <- as.numeric(temp1$ASSHT30D)
temp1 <- temp1[,c(1:2,4)]  
ASA <- merge(ASA,temp1,by=c("PROJID","VISNO"),all = TRUE)
# ACTION (Code provided): selecting info on the following variable
# OTHER SEDATIVES lifetime use
temp1 <- trial_data_ASI[trial_data_ASI$PROJID %in% Any_Opioids,]
temp1 <- temp1[,c("PROJID","VISNO","ASSHTLFT")] 
temp1$ASA_Drug_Other_Sedatives_lifetime <- as.numeric(temp1$ASSHTLFT)
temp1 <- temp1[,c(1:2,4)]  
ASA <- merge(ASA,temp1,by=c("PROJID","VISNO"),all = TRUE)
# ACTION (Code provided): selecting info on the following variable
# OTHER SEDATIVES route of administration
temp1 <- trial_data_ASI[trial_data_ASI$PROJID %in% Any_Opioids,]
temp1 <- temp1[,c("PROJID","VISNO","ASSHTRTE")]  
temp1$ASA_Drug_Other_Sedatives_route <- as.numeric(temp1$ASSHTRTE)
temp1 <- temp1[,c(1:2,4)]  
ASA <- merge(ASA,temp1,by=c("PROJID","VISNO"),all = TRUE)
# ACTION (Code provided): selecting info on the following variable
# COCAINE 
temp1 <- trial_data_ASI[trial_data_ASI$PROJID %in% Any_Opioids,]
temp1 <- temp1[,c("PROJID","VISNO","ASCOC30D")]
temp1$ASA_Drug_Cocaine_30d <- as.numeric(temp1$ASCOC30D)
temp1 <- temp1[,c(1:2,4)]  
ASA <- merge(ASA,temp1,by=c("PROJID","VISNO"),all = TRUE)
# ACTION (Code provided): selecting info on the following variable
# COCAINE lifetime use
temp1 <- trial_data_ASI[trial_data_ASI$PROJID %in% Any_Opioids,]
temp1 <- temp1[,c("PROJID","VISNO","ASCOCLFT")] 
temp1$ASA_Drug_Cocaine_lifetime <- as.numeric(temp1$ASCOCLFT)
temp1 <- temp1[,c(1:2,4)]  
ASA <- merge(ASA,temp1,by=c("PROJID","VISNO"),all = TRUE)
# ACTION (Code provided): selecting info on the following variable
# COCAINE route of administration
temp1 <- trial_data_ASI[trial_data_ASI$PROJID %in% Any_Opioids,]
temp1 <- temp1[,c("PROJID","VISNO","ASCOCRTE")]  
temp1$ASA_Drug_Cocaine_route <- as.numeric(temp1$ASCOCRTE)
temp1 <- temp1[,c(1:2,4)]  
ASA <- merge(ASA,temp1,by=c("PROJID","VISNO"),all = TRUE)
# ACTION (Code provided): selecting info on the following variable
# AMPHETAMINES 
temp1 <- trial_data_ASI[trial_data_ASI$PROJID %in% Any_Opioids,]
temp1 <- temp1[,c("PROJID","VISNO","ASAMP30D")]
temp1$ASA_Drug_Amphetamines_30d <- as.numeric(temp1$ASAMP30D)
temp1 <- temp1[,c(1:2,4)]  
ASA <- merge(ASA,temp1,by=c("PROJID","VISNO"),all = TRUE)
# ACTION (Code provided): selecting info on the following variable
# AMPHETAMINES lifetime use
temp1 <- trial_data_ASI[trial_data_ASI$PROJID %in% Any_Opioids,]
temp1 <- temp1[,c("PROJID","VISNO","ASAMPLFT")] 
temp1$ASA_Drug_Amphetamines_lifetime <- as.numeric(temp1$ASAMPLFT)
temp1 <- temp1[,c(1:2,4)]  
ASA <- merge(ASA,temp1,by=c("PROJID","VISNO"),all = TRUE)
# ACTION (Code provided): selecting info on the following variable
# AMPHETAMINES route of administration
temp1 <- trial_data_ASI[trial_data_ASI$PROJID %in% Any_Opioids,]
temp1 <- temp1[,c("PROJID","VISNO","ASAMPRTE")]  
temp1$ASA_Drug_Amphetamines_route <- as.numeric(temp1$ASAMPRTE)
temp1 <- temp1[,c(1:2,4)]  
ASA <- merge(ASA,temp1,by=c("PROJID","VISNO"),all = TRUE)
# ACTION (Code provided): selecting info on the following variable
# CANNABIS 
temp1 <- trial_data_ASI[trial_data_ASI$PROJID %in% Any_Opioids,]
temp1 <- temp1[,c("PROJID","VISNO","ASTHC30D")]
temp1$ASA_Drug_Cannabis_30d <- as.numeric(temp1$ASTHC30D)
temp1 <- temp1[,c(1:2,4)]  
ASA <- merge(ASA,temp1,by=c("PROJID","VISNO"),all = TRUE)
# ACTION (Code provided): selecting info on the following variable
# CANNABIS lifetime use
temp1 <- trial_data_ASI[trial_data_ASI$PROJID %in% Any_Opioids,]
temp1 <- temp1[,c("PROJID","VISNO","ASTHCLFT")] 
temp1$ASA_Drug_Cannabis_lifetime <- as.numeric(temp1$ASTHCLFT)
temp1 <- temp1[,c(1:2,4)]  
ASA <- merge(ASA,temp1,by=c("PROJID","VISNO"),all = TRUE)
# ACTION (Code provided): selecting info on the following variable
# CANNABIS route of administration
temp1 <- trial_data_ASI[trial_data_ASI$PROJID %in% Any_Opioids,]
temp1 <- temp1[,c("PROJID","VISNO","ASTHCRTE")]  
temp1$ASA_Drug_Cannabis_route <- as.numeric(temp1$ASTHCRTE)
temp1 <- temp1[,c(1:2,4)]  
ASA <- merge(ASA,temp1,by=c("PROJID","VISNO"),all = TRUE)
# ACTION (Code provided): selecting info on the following variable
# HALLUCINOGENS 
temp1 <- trial_data_ASI[trial_data_ASI$PROJID %in% Any_Opioids,]
temp1 <- temp1[,c("PROJID","VISNO","ASHAL30D")]
temp1$ASA_Drug_Hallucinogens_30d <- as.numeric(temp1$ASHAL30D)
temp1 <- temp1[,c(1:2,4)]  
ASA <- merge(ASA,temp1,by=c("PROJID","VISNO"),all = TRUE)
# ACTION (Code provided): selecting info on the following variable
# HALLUCINOGENS lifetime use
temp1 <- trial_data_ASI[trial_data_ASI$PROJID %in% Any_Opioids,]
temp1 <- temp1[,c("PROJID","VISNO","ASHALLFT")] 
temp1$ASA_Drug_Hallucinogens_lifetime <- as.numeric(temp1$ASHALLFT)
temp1 <- temp1[,c(1:2,4)]  
ASA <- merge(ASA,temp1,by=c("PROJID","VISNO"),all = TRUE)
# ACTION (Code provided): selecting info on the following variable
# HALLUCINOGENS route of administration
temp1 <- trial_data_ASI[trial_data_ASI$PROJID %in% Any_Opioids,]
temp1 <- temp1[,c("PROJID","VISNO","ASHALRTE")]  
temp1$ASA_Drug_Hallucinogens_route <- as.numeric(temp1$ASHALRTE)
temp1 <- temp1[,c(1:2,4)]  
ASA <- merge(ASA,temp1,by=c("PROJID","VISNO"),all = TRUE)
# ACTION (Code provided): selecting info on the following variable
# INHALANTS 
temp1 <- trial_data_ASI[trial_data_ASI$PROJID %in% Any_Opioids,]
temp1 <- temp1[,c("PROJID","VISNO","ASINH30D")]
temp1$ASA_Drug_Inhalants_30d <- as.numeric(temp1$ASINH30D)
temp1 <- temp1[,c(1:2,4)]  
ASA <- merge(ASA,temp1,by=c("PROJID","VISNO"),all = TRUE)
# ACTION (Code provided): selecting info on the following variable
# INHALANTS lifetime use
temp1 <- trial_data_ASI[trial_data_ASI$PROJID %in% Any_Opioids,]
temp1 <- temp1[,c("PROJID","VISNO","ASINHLFT")] 
temp1$ASA_Drug_Inhalants_lifetime <- as.numeric(temp1$ASINHLFT)
temp1 <- temp1[,c(1:2,4)]  
ASA <- merge(ASA,temp1,by=c("PROJID","VISNO"),all = TRUE)
# ACTION (Code provided): selecting info on the following variable
# INHALANTS route of administration
temp1 <- trial_data_ASI[trial_data_ASI$PROJID %in% Any_Opioids,]
temp1 <- temp1[,c("PROJID","VISNO","ASINHRTE")]  
temp1$ASA_Drug_Inhalants_route <- as.numeric(temp1$ASINHRTE)
temp1 <- temp1[,c(1:2,4)]  
ASA <- merge(ASA,temp1,by=c("PROJID","VISNO"),all = TRUE)
# ACTION (Code provided): selecting info on the following variable
# >1 SUBSTANCE/DAY (INC. ALCOHOL) 
temp1 <- trial_data_ASI[trial_data_ASI$PROJID %in% Any_Opioids,]
temp1 <- temp1[,c("PROJID","VISNO","ASGT130D")]
temp1$ASA_Drug_Multiple_30d <- as.numeric(temp1$ASGT130D)
temp1 <- temp1[,c(1:2,4)]  
ASA <- merge(ASA,temp1,by=c("PROJID","VISNO"),all = TRUE)
# ACTION (Code provided): selecting info on the following variable
# >1 SUBSTANCE/DAY (INC. ALCOHOL) lifetime use
temp1 <- trial_data_ASI[trial_data_ASI$PROJID %in% Any_Opioids,]
temp1 <- temp1[,c("PROJID","VISNO","ASGT1LFT")] 
temp1$ASA_Drug_Multiple_lifetime <- as.numeric(temp1$ASGT1LFT)
temp1 <- temp1[,c(1:2,4)]  
ASA <- merge(ASA,temp1,by=c("PROJID","VISNO"),all = TRUE)
# ACTION (Code provided): selecting info on the following variable
# How many days in the past 30 have you experienced problems with drug use
temp1 <- trial_data_ASI[trial_data_ASI$PROJID %in% Any_Opioids,]
temp1 <- temp1[,c("PROJID","VISNO","ASDP30D")]
temp1$ASA_Drug_30d_problems <- as.numeric(temp1$ASDP30D)
temp1 <- temp1[,c(1:2,4)]  
ASA <- merge(ASA,temp1,by=c("PROJID","VISNO"),all = TRUE)
# ACTION (Code provided): selecting info on the following variable
# How troubled or bothered have you been in the past 30 days by drug
# problems?
temp1 <- trial_data_ASI[trial_data_ASI$PROJID %in% Any_Opioids,]
temp1 <- temp1[,c("PROJID","VISNO","ASDPB30D")]
temp1$ASA_Drug_troubled <- as.numeric(temp1$ASDPB30D)
temp1 <- temp1[,c(1:2,4)]  
ASA <- merge(ASA,temp1,by=c("PROJID","VISNO"),all = TRUE)
# ACTION (Code provided): selecting info on the following variable
# How important to you now is treatment for these drug problems?
temp1 <- trial_data_ASI[trial_data_ASI$PROJID %in% Any_Opioids,]
temp1 <- temp1[,c("PROJID","VISNO","ASDPI30D")]
temp1$ASA_Drug_treatment <- as.numeric(temp1$ASDPI30D)
temp1 <- temp1[,c(1:2,4)]  
ASA <- merge(ASA,temp1,by=c("PROJID","VISNO"),all = TRUE)
# ACTION (Code provided): calculate the drug composite score
ASA$ASA_drug_use_composite <- ASA$ASA_Drug_Heroin_30d/390 + 
  ASA$ASA_Drug_Methadone_30d/390 + 
  ASA$ASA_Drug_Other_Opiates_30d/390 + 
  ASA$ASA_Drug_Barbiturates_30d/390 + 
  ASA$ASA_Drug_Other_Sedatives_30d/390 + 
  ASA$ASA_Drug_Cocaine_30d/390 + 
  ASA$ASA_Drug_Amphetamines_30d/390 + 
  ASA$ASA_Drug_Cannabis_30d/390 + 
  ASA$ASA_Drug_Hallucinogens_30d/390 + 
  ASA$ASA_Drug_Inhalants_30d/390 + 
  ASA$ASA_Drug_Multiple_30d/390 + 
  ASA$ASA_Drug_30d_problems/390 + 
  ASA$ASA_Drug_troubled/52 + 
  ASA$ASA_Drug_treatment/52  
# ACTION (Code provided): Combine ASA data for CTN0049
CTN0049_ASA <- merge(ASA_Alcohol,ASA,by=c("PROJID","VISNO"),all = TRUE)
# ACTION (Code provided): Identifying missing data for routes of administration
CTN0049_ASA$ASA_Drug_Heroin_route[CTN0049_ASA$ASA_Drug_Heroin_route==96] <- NA
CTN0049_ASA$ASA_Drug_Heroin_route[CTN0049_ASA$ASA_Drug_Heroin_route==97] <- NA
CTN0049_ASA$ASA_Drug_Methadone_route[CTN0049_ASA$ASA_Drug_Methadone_route==96] <- NA
CTN0049_ASA$ASA_Drug_Methadone_route[CTN0049_ASA$ASA_Drug_Methadone_route==97] <- NA
CTN0049_ASA$ASA_Drug_Other_Opiates_route[CTN0049_ASA$ASA_Drug_Other_Opiates_route==96] <- NA
CTN0049_ASA$ASA_Drug_Other_Opiates_route[CTN0049_ASA$ASA_Drug_Other_Opiates_route==97] <- NA
# ACTION (Code provided): ensure consistency with the other data
CTN0049_ASA$USUBJID <- CTN0049_ASA$PROJID
CTN0049_ASA$VISIT <- CTN0049_ASA$VISNO
CTN0049_ASA$QSDY <- NA
CTN0049_ASA$Dataset <- "CTN0049"
# ACTION (Code provided): add remaining ASI variables (missing)
variables <- colnames(CTN0030_ASA)
CTN0049_ASA <- CTN0049_ASA[,colnames(CTN0049_ASA) %in% variables]
temp <- CTN0049_ASA[,c("USUBJID","VISIT","QSDY")]
temp2 <- matrix(rep(NA,10122), nrow = 241, ncol = 42, byrow = TRUE)
colnames(temp2) <- variables[47:88]
temp <- cbind(temp,temp2)
CTN0049_ASA <- merge(CTN0049_ASA,temp,by=c("USUBJID","VISIT","QSDY"))
CTN0049_ASA <- CTN0049_ASA[,variables]
# ACTION (Code provided): remove data objects no longer needed
rm(list=ls()[! ls() %in% c("CTN0001","CTN0002","CTN0009","CTN0030","CTN0049","CTN0051",
                           "CTN0001_SF12_V1","CTN0002_SF12_V1","CTN0009_SF12_V1",
                           "CTN0030_SF12_V2","CTN0049_SF12_V2","CTN0051_EQ5D",
                           "CTN0001_ASA","CTN0002_ASA","CTN0009_ASA","CTN0030_ASA",
                           "CTN0049_ASA")])
################################################################################
# ACTION (Code not provided): Specify your working directory for CTN0051 here
#*#*#*#*#*#*#*#*#*#*#*#*#*#*#*#*#*#*#*#*#*#*#*#*#*#*#*#*#*#
# ACTION (Code provided): open file containing ASI information 
trial_data_ASI <- read_csv("ASM.csv")
# ACTION (Code provided): selecting info on the following variable
# How many days have you experienced medical problems in the last 30?
ASA <- trial_data_ASI[,c("PATID","VISNO","AMPRB30D")]  
ASA$AMPRB30D[ASA$AMPRB30D==97] <- NA
ASA$ASI_Medical_30d <- as.numeric(ASA$AMPRB30D)
ASA <- ASA[,c(1:2,4)]
# ACTION (Code provided): selecting info on the following variable
# How troubled or bothered have you been by these medical problems in the past 30 days?
temp1 <- trial_data_ASI[,c("PATID","VISNO","AMPBR30D")]  
temp1$AMPBR30D[temp1$AMPBR30D==97] <- NA
temp1$ASI_Medical_troubled <- as.numeric(temp1$AMPBR30D)
temp1 <- temp1[,c(1:2,4)]
ASA <- merge(ASA,temp1,by=c("PATID","VISNO"),all = TRUE)
# ACTION (Code provided): selecting info on the following variable
# How important to you now is treatment for these medical problems?
temp1 <- trial_data_ASI[,c("PATID","VISNO","AMMTI30D")]  
temp1$AMMTI30D[temp1$AMMTI30D==97] <- NA
temp1$ASI_Medical_treatment <- as.numeric(temp1$AMMTI30D)
temp1 <- temp1[,c(1:2,4)]
ASA <- merge(ASA,temp1,by=c("PATID","VISNO"),all = TRUE)
# ACTION (Code provided): calculate the medical composite score
ASA_medical_status <- ASA
ASA_medical_status$ASA_medical_status_composite <- (ASA_medical_status$ASI_Medical_30d/90) + 
  (ASA_medical_status$ASI_Medical_troubled/12) + 
  (ASA_medical_status$ASI_Medical_treatment/12)
# ACTION (Code provided): selecting info on the following variable
# Do you have a valid driver's license?
trial_data_ASI <- read_csv("ASE.csv")
ASA <- trial_data_ASI[,c("PATID","VISNO","AEDRVLSC")]  
ASA$AEDRVLSC[ASA$AEDRVLSC==97] <- NA
ASA$ASI_Employment_drivers_license <- as.numeric(ASA$AEDRVLSC)
ASA <- ASA[,c(1:2,4)]
# ACTION (Code provided): selecting info on the following variable
# Do you have an automobile available for your use?
temp1 <- trial_data_ASI[,c("PATID","VISNO","AEAUTOAV")]  
temp1$AEAUTOAV[temp1$AEAUTOAV==97] <- NA
temp1$ASI_Employment_automobile <- as.numeric(temp1$AEAUTOAV)
temp1 <- temp1[,c(1:2,4)]
ASA <- merge(ASA,temp1,by=c("PATID","VISNO"),all = TRUE)
# ACTION (Code provided): selecting info on the following variable
# How many days were you paid for working in the past 30?
temp1 <- trial_data_ASI[,c("PATID","VISNO","AEPAID")]  
temp1$AEPAID[temp1$AEPAID==97] <- NA
temp1$ASI_Employment_30d <- as.numeric(temp1$AEPAID)
temp1 <- temp1[,c(1:2,4)]
ASA <- merge(ASA,temp1,by=c("PATID","VISNO"),all = TRUE)
# ACTION (Code provided): selecting info on the following variable
# How much did you receive from employment (new income) in the past 30 days?
temp1 <- trial_data_ASI[,c("PATID","VISNO","AEEMPMNY")]  
temp1$AEEMPMNY[temp1$AEEMPMNY==97] <- NA
temp1$ASI_Employment_income <- as.numeric(temp1$AEEMPMNY)
temp1 <- temp1[,c(1:2,4)]
ASA <- merge(ASA,temp1,by=c("PATID","VISNO"),all = TRUE)
# ACTION (Code provided): calculate the employment composite score
ASA_employment_status <- ASA
ASA_employment_status$ASA_employment_status_composite <- 1 - 
  ((ASA_employment_status$ASI_Employment_drivers_license/4) + 
     (ASA_employment_status$ASI_Employment_automobile/4) + 
     (ASA_employment_status$ASI_Employment_30d/120) + 
     (log10(ASA_employment_status$ASI_Employment_income)/36))
ASA_employment_status$ASA_employment_status_composite[complete.cases(ASA_employment_status$ASI_Employment_income)&
                                                        ASA_employment_status$ASI_Employment_income==0] <- 1 - 
  ((ASA_employment_status$ASI_Employment_drivers_license[complete.cases(ASA_employment_status$ASI_Employment_income)&
                                                           ASA_employment_status$ASI_Employment_income==0]/4) + 
     (ASA_employment_status$ASI_Employment_automobile[complete.cases(ASA_employment_status$ASI_Employment_income)&
                                                        ASA_employment_status$ASI_Employment_income==0]/4) + 
     (ASA_employment_status$ASI_Employment_30d[complete.cases(ASA_employment_status$ASI_Employment_income)&
                                                 ASA_employment_status$ASI_Employment_income==0]/120))
# ACTION (Code provided): selecting info on the following variable
# Days of any alcohol use at all in the past 30 days
trial_data_ASI <- read_csv("ASD.csv")
ASA <- trial_data_ASI[,c("PATID","VISNO","ADALA30D")]  
ASA$ADALA30D[ASA$ADALA30D==97] <- NA
ASA$ASA_Alcohol_30d_use <- as.numeric(ASA$ADALA30D)
ASA <- ASA[,c(1:2,4)]
# ACTION (Code provided): selecting info on the following variable
# Days of alcohol to intoxication in the past 30 days
temp1 <- trial_data_ASI[,c("PATID","VISNO","ADALI30D")]  
temp1$ADALI30D[temp1$ADALI30D==97] <- NA
temp1$ASA_Alcohol_30d_intoxication <- as.numeric(temp1$ADALI30D)
temp1 <- temp1[,c(1:2,4)]
ASA <- merge(ASA,temp1,by=c("PATID","VISNO"),all = TRUE)
# ACTION (Code provided): selecting info on the following variable
# How many days in the past 30 have you been troubled or bothered by any alcohol
# problems?
temp1 <- trial_data_ASI[,c("PATID","VISNO","ADAP30D")]  
temp1$ADAP30D[temp1$ADAP30D==97] <- NA
temp1$ASA_Alcohol_30d_problems <- as.numeric(temp1$ADAP30D)
temp1 <- temp1[,c(1:2,4)]
ASA <- merge(ASA,temp1,by=c("PATID","VISNO"),all = TRUE)
# ACTION (Code provided): selecting info on the following variable
# How troubled or bothered have you been in the past 30 days by these alcohol
# problems?
temp1 <- trial_data_ASI[,c("PATID","VISNO","ADAPB30D")]  
temp1$ADAPB30D[temp1$ADAPB30D==97] <- NA
temp1$ASA_Alcohol_troubled <- as.numeric(temp1$ADAPB30D)
temp1 <- temp1[,c(1:2,4)]
ASA <- merge(ASA,temp1,by=c("PATID","VISNO"),all = TRUE)
# ACTION (Code provided): selecting info on the following variable
# How important to you now is treatment for these problems? 
temp1 <- trial_data_ASI[,c("PATID","VISNO","ADAPI30D")]  
temp1$ADAPI30D[temp1$ADAPI30D==97] <- NA
temp1$ASA_Alcohol_treatment <- as.numeric(temp1$ADAPI30D)
temp1 <- temp1[,c(1:2,4)]
ASA <- merge(ASA,temp1,by=c("PATID","VISNO"),all = TRUE)
# ACTION (Code provided): selecting info on the following variable
# How much would you say you spent during the past 30 days on alcohol?
temp1 <- trial_data_ASI[,c("PATID","VISNO","ADALCMNY")]  
temp1$ADALCMNY[temp1$ADALCMNY==97] <- NA
temp1$ASA_Alcohol_spending <- as.numeric(temp1$ADALCMNY)
temp1 <- temp1[,c(1:2,4)]
ASA <- merge(ASA,temp1,by=c("PATID","VISNO"),all = TRUE)
# ACTION (Code provided): calculate the alcohol composite score
ASA_alcohol_use <- ASA
ASA_alcohol_use$ASA_alcohol_use_composite <- 
  (ASA_alcohol_use$ASA_Alcohol_30d_use/180) + 
  (ASA_alcohol_use$ASA_Alcohol_30d_intoxication/180) + 
  (ASA_alcohol_use$ASA_Alcohol_30d_problems/180) + 
  (ASA_alcohol_use$ASA_Alcohol_troubled/24) + 
  (ASA_alcohol_use$ASA_Alcohol_treatment/24) + 
  (log10(ASA_alcohol_use$ASA_Alcohol_spending)/44)
ASA_alcohol_use$ASA_alcohol_use_composite[complete.cases(ASA_alcohol_use$ASA_Alcohol_spending)&
                                            ASA_alcohol_use$ASA_Alcohol_spending==0] <- 
  (ASA_alcohol_use$ASA_Alcohol_30d_use[complete.cases(ASA_alcohol_use$ASA_Alcohol_spending)&
                                         ASA_alcohol_use$ASA_Alcohol_spending==0]/180) + 
  (ASA_alcohol_use$ASA_Alcohol_30d_intoxication[complete.cases(ASA_alcohol_use$ASA_Alcohol_spending)&
                                                  ASA_alcohol_use$ASA_Alcohol_spending==0]/180) + 
  (ASA_alcohol_use$ASA_Alcohol_30d_problems[complete.cases(ASA_alcohol_use$ASA_Alcohol_spending)&
                                              ASA_alcohol_use$ASA_Alcohol_spending==0]/180) + 
  (ASA_alcohol_use$ASA_Alcohol_troubled[complete.cases(ASA_alcohol_use$ASA_Alcohol_spending)&
                                          ASA_alcohol_use$ASA_Alcohol_spending==0]/24) + 
  (ASA_alcohol_use$ASA_Alcohol_treatment[complete.cases(ASA_alcohol_use$ASA_Alcohol_spending)&
                                           ASA_alcohol_use$ASA_Alcohol_spending==0]/24)
# ACTION (Code provided): selecting info on the following variable
# Heroin
ASA <- trial_data_ASI[,c("PATID","VISNO","ADHER30D")]
ASA$ADHER30D[ASA$ADHER30D==97] <- NA
ASA$ASA_Drug_Heroin_30d <- as.numeric(ASA$ADHER30D)
ASA <- ASA[,c(1:2,4)]  
# ACTION (Code provided): selecting info on the following variable
# Heroin lifetime use
temp1 <- trial_data_ASI[,c("PATID","VISNO","ADHERLFT")] 
temp1$ADHERLFT[temp1$ADHERLFT==97] <- NA
temp1$ASA_Drug_Heroin_lifetime <- as.numeric(temp1$ADHERLFT)
temp1 <- temp1[,c(1:2,4)]  
ASA <- merge(ASA,temp1,by=c("PATID","VISNO"),all = TRUE)
# ACTION (Code provided): selecting info on the following variable
# Heroin route of administration
temp1 <- trial_data_ASI[,c("PATID","VISNO","ADHERRTE")]  
temp1$ADHERRTE[temp1$ADHERRTE==97] <- NA
temp1$ASA_Drug_Heroin_route <- as.numeric(temp1$ADHERRTE)
temp1 <- temp1[,c(1:2,4)]  
ASA <- merge(ASA,temp1,by=c("PATID","VISNO"),all = TRUE)
# ACTION (Code provided): selecting info on the following variable
# METHADONE (illicit)
temp1 <- trial_data_ASI[,c("PATID","VISNO","ADMDI30D")]
temp1$ADMDI30D[temp1$ADMDI30D==97] <- NA
temp1$ASA_Drug_Methadone_30d <- as.numeric(temp1$ADMDI30D)
temp1 <- temp1[,c(1:2,4)]  
ASA <- merge(ASA,temp1,by=c("PATID","VISNO"),all = TRUE)
# ACTION (Code provided): selecting info on the following variable
# METHADONE (illicit) lifetime use
temp1 <- trial_data_ASI[,c("PATID","VISNO","ADMDILFT")] 
temp1$ADMDILFT[temp1$ADMDILFT==97] <- NA
temp1$ASA_Drug_Methadone_lifetime <- as.numeric(temp1$ADMDILFT)
temp1 <- temp1[,c(1:2,4)]  
ASA <- merge(ASA,temp1,by=c("PATID","VISNO"),all = TRUE)
# ACTION (Code provided): selecting info on the following variable
# METHADONE (illicit) route of administration
temp1 <- trial_data_ASI[,c("PATID","VISNO","ADMDIRTE")]  
temp1$ADMDIRTE[temp1$ADMDIRTE==97] <- NA
temp1$ASA_Drug_Methadone_route <- as.numeric(temp1$ADMDIRTE)
temp1 <- temp1[,c(1:2,4)]  
ASA <- merge(ASA,temp1,by=c("PATID","VISNO"),all = TRUE)
# ACTION (Code provided): selecting info on the following variable
# OTHER OPIATES/ANALGESICS
temp1 <- trial_data_ASI[,c("PATID","VISNO","ADOPI30D")]
temp1$ADOPI30D[temp1$ADOPI30D==97] <- NA
temp1$ASA_Drug_Other_Opiates_30d <- as.numeric(temp1$ADOPI30D)
temp1 <- temp1[,c(1:2,4)]  
ASA <- merge(ASA,temp1,by=c("PATID","VISNO"),all = TRUE)
# ACTION (Code provided): selecting info on the following variable
# OTHER OPIATES/ANALGESICS lifetime use
temp1 <- trial_data_ASI[,c("PATID","VISNO","ADOPILFT")] 
temp1$ADOPILFT[temp1$ADOPILFT==97] <- NA
temp1$ASA_Drug_Other_Opiates_lifetime <- as.numeric(temp1$ADOPILFT)
temp1 <- temp1[,c(1:2,4)]  
ASA <- merge(ASA,temp1,by=c("PATID","VISNO"),all = TRUE)
# ACTION (Code provided): selecting info on the following variable
# OTHER OPIATES/ANALGESICS route of administration
temp1 <- trial_data_ASI[,c("PATID","VISNO","ADOPIRTE")]  
temp1$ADOPIRTE[temp1$ADOPIRTE==97] <- NA
temp1$ASA_Drug_Other_Opiates_route <- as.numeric(temp1$ADOPIRTE)
temp1 <- temp1[,c(1:2,4)]  
ASA <- merge(ASA,temp1,by=c("PATID","VISNO"),all = TRUE)
# ACTION (Code provided): selecting info on the following variable
# BARBITURATES
temp1 <- trial_data_ASI[,c("PATID","VISNO","ADBAR30D")]
temp1$ADBAR30D[temp1$ADBAR30D==97] <- NA
temp1$ASA_Drug_Barbiturates_30d <- as.numeric(temp1$ADBAR30D)
temp1 <- temp1[,c(1:2,4)]  
ASA <- merge(ASA,temp1,by=c("PATID","VISNO"),all = TRUE)
# ACTION (Code provided): selecting info on the following variable
# BARBITURATES lifetime use
temp1 <- trial_data_ASI[,c("PATID","VISNO","ADBARLFT")] 
temp1$ADBARLFT[temp1$ADBARLFT==97] <- NA
temp1$ASA_Drug_Barbiturates_lifetime <- as.numeric(temp1$ADBARLFT)
temp1 <- temp1[,c(1:2,4)]  
ASA <- merge(ASA,temp1,by=c("PATID","VISNO"),all = TRUE)
# ACTION (Code provided): selecting info on the following variable
# BARBITURATES route of administration
temp1 <- trial_data_ASI[,c("PATID","VISNO","ADBARRTE")]  
temp1$ADBARRTE[temp1$ADBARRTE==97] <- NA
temp1$ASA_Drug_Barbiturates_route <- as.numeric(temp1$ADBARRTE)
temp1 <- temp1[,c(1:2,4)]  
ASA <- merge(ASA,temp1,by=c("PATID","VISNO"),all = TRUE)
# ACTION (Code provided): selecting info on the following variable
# OTHER SEDATIVES
temp1 <- trial_data_ASI[,c("PATID","VISNO","ADSHT30D")]
temp1$ADSHT30D[temp1$ADSHT30D==97] <- NA
temp1$ASA_Drug_Other_Sedatives_30d <- as.numeric(temp1$ADSHT30D)
temp1 <- temp1[,c(1:2,4)]  
ASA <- merge(ASA,temp1,by=c("PATID","VISNO"),all = TRUE)
# ACTION (Code provided): selecting info on the following variable
# OTHER SEDATIVES lifetime use
temp1 <- trial_data_ASI[,c("PATID","VISNO","ADSHTLFT")] 
temp1$ADSHTLFT[temp1$ADSHTLFT==97] <- NA
temp1$ASA_Drug_Other_Sedatives_lifetime <- as.numeric(temp1$ADSHTLFT)
temp1 <- temp1[,c(1:2,4)]  
ASA <- merge(ASA,temp1,by=c("PATID","VISNO"),all = TRUE)
# ACTION (Code provided): selecting info on the following variable
# OTHER SEDATIVES route of administration
temp1 <- trial_data_ASI[,c("PATID","VISNO","ADSHTRTE")]  
temp1$ADSHTRTE[temp1$ADSHTRTE==97] <- NA
temp1$ASA_Drug_Other_Sedatives_route <- as.numeric(temp1$ADSHTRTE)
temp1 <- temp1[,c(1:2,4)]  
ASA <- merge(ASA,temp1,by=c("PATID","VISNO"),all = TRUE)
# ACTION (Code provided): selecting info on the following variable
# COCAINE
temp1 <- trial_data_ASI[,c("PATID","VISNO","ADCOC30D")]
temp1$ADCOC30D[temp1$ADCOC30D==97] <- NA
temp1$ASA_Drug_Cocaine_30d <- as.numeric(temp1$ADCOC30D)
temp1 <- temp1[,c(1:2,4)] 
ASA <- merge(ASA,temp1,by=c("PATID","VISNO"),all = TRUE)
# ACTION (Code provided): selecting info on the following variable
# COCAINE lifetime use
temp1 <- trial_data_ASI[,c("PATID","VISNO","ADCOCLFT")] 
temp1$ADCOCLFT[temp1$ADCOCLFT==97] <- NA
temp1$ASA_Drug_Cocaine_lifetime <- as.numeric(temp1$ADCOCLFT)
temp1 <- temp1[,c(1:2,4)]  
ASA <- merge(ASA,temp1,by=c("PATID","VISNO"),all = TRUE)
# ACTION (Code provided): selecting info on the following variable
# COCAINE route of administration
temp1 <- trial_data_ASI[,c("PATID","VISNO","ADCOCRTE")]  
temp1$ADCOCRTE[temp1$ADCOCRTE==97] <- NA
temp1$ASA_Drug_Cocaine_route <- as.numeric(temp1$ADCOCRTE)
temp1 <- temp1[,c(1:2,4)]  
ASA <- merge(ASA,temp1,by=c("PATID","VISNO"),all = TRUE)
# ACTION (Code provided): selecting info on the following variable
# AMPHETAMINES
temp1 <- trial_data_ASI[,c("PATID","VISNO","ADAMP30D")]
temp1$ADAMP30D[temp1$ADAMP30D==97] <- NA
temp1$ASA_Drug_Amphetamines_30d <- as.numeric(temp1$ADAMP30D)
temp1 <- temp1[,c(1:2,4)]  
ASA <- merge(ASA,temp1,by=c("PATID","VISNO"),all = TRUE)
# ACTION (Code provided): selecting info on the following variable
# AMPHETAMINES lifetime use
temp1 <- trial_data_ASI[,c("PATID","VISNO","ADAMPLFT")] 
temp1$ADAMPLFT[temp1$ADAMPLFT==97] <- NA
temp1$ASA_Drug_Amphetamines_lifetime <- as.numeric(temp1$ADAMPLFT)
temp1 <- temp1[,c(1:2,4)]  
ASA <- merge(ASA,temp1,by=c("PATID","VISNO"),all = TRUE)
# ACTION (Code provided): selecting info on the following variable
# AMPHETAMINES route of administration
temp1 <- trial_data_ASI[,c("PATID","VISNO","ADAMPRTE")]  
temp1$ADAMPRTE[temp1$ADAMPRTE==97] <- NA
temp1$ASA_Drug_Amphetamines_route <- as.numeric(temp1$ADAMPRTE)
temp1 <- temp1[,c(1:2,4)]  
ASA <- merge(ASA,temp1,by=c("PATID","VISNO"),all = TRUE)
# ACTION (Code provided): selecting info on the following variable
# CANNABIS
temp1 <- trial_data_ASI[,c("PATID","VISNO","ADTHC30D")]
temp1$ADTHC30D[temp1$ADTHC30D==97] <- NA
temp1$ASA_Drug_Cannabis_30d <- as.numeric(temp1$ADTHC30D)
temp1 <- temp1[,c(1:2,4)]  
ASA <- merge(ASA,temp1,by=c("PATID","VISNO"),all = TRUE)
# ACTION (Code provided): selecting info on the following variable
# CANNABIS lifetime use
temp1 <- trial_data_ASI[,c("PATID","VISNO","ADTHCLFT")] 
temp1$ADTHCLFT[temp1$ADTHCLFT==97] <- NA
temp1$ASA_Drug_Cannabis_lifetime <- as.numeric(temp1$ADTHCLFT)
temp1 <- temp1[,c(1:2,4)]  
ASA <- merge(ASA,temp1,by=c("PATID","VISNO"),all = TRUE)
# ACTION (Code provided): selecting info on the following variable
# CANNABIS route of administration
temp1 <- trial_data_ASI[,c("PATID","VISNO","ADTHCRTE")]  
temp1$ADTHCRTE[temp1$ADTHCRTE==97] <- NA
temp1$ASA_Drug_Cannabis_route <- as.numeric(temp1$ADTHCRTE)
temp1 <- temp1[,c(1:2,4)]  
ASA <- merge(ASA,temp1,by=c("PATID","VISNO"),all = TRUE)
# ACTION (Code provided): selecting info on the following variable
# HALLUCINOGENS
temp1 <- trial_data_ASI[,c("PATID","VISNO","ADHAL30D")]
temp1$ADHAL30D[temp1$ADHAL30D==97] <- NA
temp1$ASA_Drug_Hallucinogens_30d <- as.numeric(temp1$ADHAL30D)
temp1 <- temp1[,c(1:2,4)]  
ASA <- merge(ASA,temp1,by=c("PATID","VISNO"),all = TRUE)
# ACTION (Code provided): selecting info on the following variable
# HALLUCINOGENS lifetime use
temp1 <- trial_data_ASI[,c("PATID","VISNO","ADHALLFT")] 
temp1$ADHALLFT[temp1$ADHALLFT==97] <- NA
temp1$ASA_Drug_Hallucinogens_lifetime <- as.numeric(temp1$ADHALLFT)
temp1 <- temp1[,c(1:2,4)]  
ASA <- merge(ASA,temp1,by=c("PATID","VISNO"),all = TRUE)
# ACTION (Code provided): selecting info on the following variable
# HALLUCINOGENS route of administration
temp1 <- trial_data_ASI[,c("PATID","VISNO","ADHALRTE")]  
temp1$ADHALRTE[temp1$ADHALRTE==97] <- NA
temp1$ASA_Drug_Hallucinogens_route <- as.numeric(temp1$ADHALRTE)
temp1 <- temp1[,c(1:2,4)]  
ASA <- merge(ASA,temp1,by=c("PATID","VISNO"),all = TRUE)
# ACTION (Code provided): selecting info on the following variable
# INHALANTS
temp1 <- trial_data_ASI[,c("PATID","VISNO","ADINH30D")]
temp1$ADINH30D[temp1$ADINH30D==97] <- NA
temp1$ASA_Drug_Inhalants_30d <- as.numeric(temp1$ADINH30D)
temp1 <- temp1[,c(1:2,4)]  
ASA <- merge(ASA,temp1,by=c("PATID","VISNO"),all = TRUE)
# ACTION (Code provided): selecting info on the following variable
# INHALANTS lifetime use
temp1 <- trial_data_ASI[,c("PATID","VISNO","ADINHLFT")] 
temp1$ADINHLFT[temp1$ADINHLFT==97] <- NA
temp1$ASA_Drug_Inhalants_lifetime <- as.numeric(temp1$ADINHLFT)
temp1 <- temp1[,c(1:2,4)]  
ASA <- merge(ASA,temp1,by=c("PATID","VISNO"),all = TRUE)
# ACTION (Code provided): selecting info on the following variable
# INHALANTS route of administration
temp1 <- trial_data_ASI[,c("PATID","VISNO","ADINHRTE")]  
temp1$ADINHRTE[temp1$ADINHRTE==97] <- NA
temp1$ASA_Drug_Inhalants_route <- as.numeric(temp1$ADINHRTE)
temp1 <- temp1[,c(1:2,4)]  
ASA <- merge(ASA,temp1,by=c("PATID","VISNO"),all = TRUE)
# ACTION (Code provided): selecting info on the following variable
# >1 SUBSTANCE/DAY (INC. ALCOHOL)
temp1 <- trial_data_ASI[,c("PATID","VISNO","ADGT130D")]
temp1$ADGT130D[temp1$ADGT130D==97] <- NA
temp1$ASA_Drug_Multiple_30d <- as.numeric(temp1$ADGT130D)
temp1 <- temp1[,c(1:2,4)]  
ASA <- merge(ASA,temp1,by=c("PATID","VISNO"),all = TRUE)
# ACTION (Code provided): selecting info on the following variable
# >1 SUBSTANCE/DAY (INC. ALCOHOL) lifetime use
temp1 <- trial_data_ASI[,c("PATID","VISNO","ADGT1LFT")] 
temp1$ADGT1LFT[temp1$ADGT1LFT==97] <- NA
temp1$ASA_Drug_Multiple_lifetime <- as.numeric(temp1$ADGT1LFT)
temp1 <- temp1[,c(1:2,4)]  
ASA <- merge(ASA,temp1,by=c("PATID","VISNO"),all = TRUE)
# ACTION (Code provided): selecting info on the following variable
# How many days in the past 30 have you experienced problems with drug use
temp1 <- trial_data_ASI[,c("PATID","VISNO","ADDP30D")]
temp1$ADDP30D[temp1$ADDP30D==97] <- NA
temp1$ASA_Drug_30d_problems <- as.numeric(temp1$ADDP30D)
temp1 <- temp1[,c(1:2,4)]  
ASA <- merge(ASA,temp1,by=c("PATID","VISNO"),all = TRUE)
# ACTION (Code provided): selecting info on the following variable
# How troubled or bothered have you been in the past 30 days by drug
# problems?
temp1 <- trial_data_ASI[,c("PATID","VISNO","ADDPB30D")]
temp1$ADDPB30D[temp1$ADDPB30D==97] <- NA
temp1$ASA_Drug_troubled <- as.numeric(temp1$ADDPB30D)
temp1 <- temp1[,c(1:2,4)]  
ASA <- merge(ASA,temp1,by=c("PATID","VISNO"),all = TRUE)
# ACTION (Code provided): selecting info on the following variable
# How important to you now is treatment for these drug problems?
temp1 <- trial_data_ASI[,c("PATID","VISNO","ADDPI30D")]
temp1$ADDPI30D[temp1$ADDPI30D==97] <- NA
temp1$ASA_Drug_treatment <- as.numeric(temp1$ADDPI30D)
temp1 <- temp1[,c(1:2,4)]  
ASA <- merge(ASA,temp1,by=c("PATID","VISNO"),all = TRUE)
# ACTION (Code provided): calculate the drug composite score
ASA_drug_use <- ASA
ASA_drug_use$ASA_drug_use_composite <- ASA_drug_use$ASA_Drug_Heroin_30d/390 + 
  ASA_drug_use$ASA_Drug_Methadone_30d/390 + 
  ASA_drug_use$ASA_Drug_Other_Opiates_30d/390 + 
  ASA_drug_use$ASA_Drug_Barbiturates_30d/390 + 
  ASA_drug_use$ASA_Drug_Other_Sedatives_30d/390 + 
  ASA_drug_use$ASA_Drug_Cocaine_30d/390 + 
  ASA_drug_use$ASA_Drug_Amphetamines_30d/390 + 
  ASA_drug_use$ASA_Drug_Cannabis_30d/390 + 
  ASA_drug_use$ASA_Drug_Hallucinogens_30d/390 + 
  ASA_drug_use$ASA_Drug_Inhalants_30d/390 + 
  ASA_drug_use$ASA_Drug_Multiple_30d/390 + 
  ASA_drug_use$ASA_Drug_30d_problems/390 + 
  ASA_drug_use$ASA_Drug_troubled/52 + 
  ASA_drug_use$ASA_Drug_treatment/52       
# ACTION (Code provided): selecting info on the following variable
# Are you presently awaiting charges, trial, or sentencing?
trial_data_ASI <- read_csv("ASL.csv")
ASA <- trial_data_ASI[,c("PATID","VISNO","ALCHTRSE")]
ASA$ALCHTRSE[ASA$ALCHTRSE==97] <- NA
ASA$ASA_Legal_charges <- as.numeric(ASA$ALCHTRSE)
ASA <- ASA[,c(1:2,4)]  
# ACTION (Code provided): selecting info on the following variable
# How many days in the past 30 have you engaged in illegal activity for profit?
temp1 <- trial_data_ASI[,c("PATID","VISNO","ALIP30D")] 
temp1$ALIP30D[temp1$ALIP30D==97] <- NA
temp1$ASA_Legal_30d <- as.numeric(temp1$ALIP30D)
temp1 <- temp1[,c(1:2,4)]  
ASA <- merge(ASA,temp1,by=c("PATID","VISNO"),all = TRUE)
# ACTION (Code provided): selecting info on the following variable
# How serious do you feel your present legal problems are?
temp1 <- trial_data_ASI[,c("PATID","VISNO","ALLPS30D")] 
temp1$ALLPS30D[temp1$ALLPS30D==97] <- NA
temp1$ASA_Legal_problems <- as.numeric(temp1$ALLPS30D)
temp1 <- temp1[,c(1:2,4)]  
ASA <- merge(ASA,temp1,by=c("PATID","VISNO"),all = TRUE)
# ACTION (Code provided): selecting info on the following variable
# How important to you now is counseling or referral for these legal problems?
temp1 <- trial_data_ASI[,c("PATID","VISNO","ALLCI30D")] 
temp1$ALLCI30D[temp1$ALLCI30D==97] <- NA
temp1$ASA_Legal_counsel <- as.numeric(temp1$ALLCI30D)
temp1 <- temp1[,c(1:2,4)]  
ASA <- merge(ASA,temp1,by=c("PATID","VISNO"),all = TRUE)
# ACTION (Code provided): selecting info on the following variable
# How much money did you receive from illegal sources in the past 30 days?
trial_data_ASI <- read_csv("ASE.csv")
temp1 <- trial_data_ASI[,c("PATID","VISNO","AEILLMNY")] 
temp1$AEILLMNY[temp1$AEILLMNY==97] <- NA
temp1$ASA_Legal_illegal_money <- as.numeric(temp1$AEILLMNY)
temp1 <- temp1[,c(1:2,4)]  
ASA <- merge(ASA,temp1,by=c("PATID","VISNO"),all = TRUE)
# ACTION (Code provided): calculate the legal composite score
ASA_legal_status <- ASA
ASA_legal_status$ASA_legal_status_composite <- 
  ASA_legal_status$ASA_Legal_charges/5 + 
  ASA_legal_status$ASA_Legal_30d/150 + 
  ASA_legal_status$ASA_Legal_problems/20 + 
  ASA_legal_status$ASA_Legal_counsel/20 + 
  (log10(ASA_legal_status$ASA_Legal_illegal_money))/46 
ASA_legal_status$ASA_legal_status_composite[complete.cases(ASA_legal_status$ASA_Legal_illegal_money)&
                                              ASA_legal_status$ASA_Legal_illegal_money==0] <- 
  ASA_legal_status$ASA_Legal_charges[complete.cases(ASA_legal_status$ASA_Legal_illegal_money)&
                                       ASA_legal_status$ASA_Legal_illegal_money==0]/5 + 
  ASA_legal_status$ASA_Legal_30d[complete.cases(ASA_legal_status$ASA_Legal_illegal_money)&
                                   ASA_legal_status$ASA_Legal_illegal_money==0]/150 + 
  ASA_legal_status$ASA_Legal_problems[complete.cases(ASA_legal_status$ASA_Legal_illegal_money)&
                                        ASA_legal_status$ASA_Legal_illegal_money==0]/20 + 
  ASA_legal_status$ASA_Legal_counsel[complete.cases(ASA_legal_status$ASA_Legal_illegal_money)&
                                       ASA_legal_status$ASA_Legal_illegal_money==0]/20 
# ACTION (Code provided): selecting info on the following variable
# Are you satisfied with this situation (your current marital situation)?
trial_data_ASI <- read_csv("ASF.csv")
ASA <- trial_data_ASI[,c("PATID","VISNO","AFMSSAT")]
ASA$AFMSSAT[ASA$AFMSSAT==97] <- NA
ASA$AFMSSAT[ASA$AFMSSAT==96] <- NA
ASA$ASA_Social_satisfied <- as.numeric(ASA$AFMSSAT)
ASA <- ASA[,c(1:2,4)]  
# ACTION (Code provided): selecting info on the following variable
# How many days in the past 30 have you had serious conflicts with your
# family?
temp1 <- trial_data_ASI[,c("PATID","VISNO","AFSCC30D")] 
temp1$AFSCC30D[temp1$AFSCC30D==97] <- NA
temp1$AFSCC30D[temp1$AFSCC30D==96] <- NA
temp1$ASA_Social_30d <- as.numeric(temp1$AFSCC30D)
temp1 <- temp1[,c(1:2,4)]  
ASA <- merge(ASA,temp1,by=c("PATID","VISNO"),all = TRUE)
# ACTION (Code provided): selecting info on the following variable
# How troubled or bothered have you been in the past 30 days by family
# problems?
temp1 <- trial_data_ASI[,c("PATID","VISNO","AFSPB30D")] 
temp1$AFSPB30D[temp1$AFSPB30D==97] <- NA
temp1$AFSPB30D[temp1$AFSPB30D==96] <- NA
temp1$ASA_Social_troubled <- as.numeric(temp1$AFSPB30D)
temp1 <- temp1[,c(1:2,4)]  
ASA <- merge(ASA,temp1,by=c("PATID","VISNO"),all = TRUE)
# ACTION (Code provided): selecting info on the following variable
# How important to you now is treatment or counseling for family problems?
temp1 <- trial_data_ASI[,c("PATID","VISNO","AFSPI30D")] 
temp1$AFSPI30D[temp1$AFSPI30D==97] <- NA
temp1$AFSPI30D[temp1$AFSPI30D==96] <- NA
temp1$ASA_Social_treatment <- as.numeric(temp1$AFSPI30D)
temp1 <- temp1[,c(1:2,4)]  
ASA <- merge(ASA,temp1,by=c("PATID","VISNO"),all = TRUE)
# ACTION (Code provided): selecting info on the following variable
# Have you had significant periods in which you have experienced serious problems
# in the past 30 days with
# Mother 
temp1 <- trial_data_ASI[,c("PATID","VISNO","AFMTR30D")] 
temp1$AFMTR30D[temp1$AFMTR30D==96] <- NA
temp1$AFMTR30D[temp1$AFMTR30D==97] <- NA
temp1$ASA_Social_mother <- as.numeric(temp1$AFMTR30D)
temp1 <- temp1[,c(1:2,4)]  
ASA <- merge(ASA,temp1,by=c("PATID","VISNO"),all = TRUE)
# ACTION (Code provided): selecting info on the following variable
# Father
temp1 <- trial_data_ASI[,c("PATID","VISNO","AFFTR30D")] 
temp1$AFFTR30D[temp1$AFFTR30D==96] <- NA
temp1$AFFTR30D[temp1$AFFTR30D==97] <- NA
temp1$ASA_Social_father <- as.numeric(temp1$AFFTR30D)
temp1 <- temp1[,c(1:2,4)]  
ASA <- merge(ASA,temp1,by=c("PATID","VISNO"),all = TRUE)
# ACTION (Code provided): selecting info on the following variable
# Brothers/Sisters
temp1 <- trial_data_ASI[,c("PATID","VISNO","AFSIB30D")] 
temp1$AFSIB30D[temp1$AFSIB30D==96] <- NA
temp1$AFSIB30D[temp1$AFSIB30D==97] <- NA
temp1$ASA_Social_sibling <- as.numeric(temp1$AFSIB30D)
temp1 <- temp1[,c(1:2,4)]  
ASA <- merge(ASA,temp1,by=c("PATID","VISNO"),all = TRUE)
# ACTION (Code provided): selecting info on the following variable
# Sexual partner / spouse 
temp1 <- trial_data_ASI[,c("PATID","VISNO","AFSPS30D")] 
temp1$AFSPS30D[temp1$AFSPS30D==96] <- NA
temp1$AFSPS30D[temp1$AFSPS30D==97] <- NA
temp1$ASA_Social_partner <- as.numeric(temp1$AFSPS30D)
temp1 <- temp1[,c(1:2,4)]  
ASA <- merge(ASA,temp1,by=c("PATID","VISNO"),all = TRUE)
# ACTION (Code provided): selecting info on the following variable
# Children
temp1 <- trial_data_ASI[,c("PATID","VISNO","AFCHD30D")] 
temp1$AFCHD30D[temp1$AFCHD30D==96] <- NA
temp1$AFCHD30D[temp1$AFCHD30D==97] <- NA
temp1$ASA_Social_children <- as.numeric(temp1$AFCHD30D)
temp1 <- temp1[,c(1:2,4)]  
ASA <- merge(ASA,temp1,by=c("PATID","VISNO"),all = TRUE)
# ACTION (Code provided): selecting info on the following variable
# Other significant family
temp1 <- trial_data_ASI[,c("PATID","VISNO","AFOSF30D")] 
temp1$AFOSF30D[temp1$AFOSF30D==96] <- NA
temp1$AFOSF30D[temp1$AFOSF30D==97] <- NA
temp1$ASA_Social_significant_family <- as.numeric(temp1$AFOSF30D)
temp1 <- temp1[,c(1:2,4)]  
ASA <- merge(ASA,temp1,by=c("PATID","VISNO"),all = TRUE)
# ACTION (Code provided): selecting info on the following variable
# Close Friends
temp1 <- trial_data_ASI[,c("PATID","VISNO","AFFRD30D")] 
temp1$AFFRD30D[temp1$AFFRD30D==96] <- NA
temp1$AFFRD30D[temp1$AFFRD30D==97] <- NA
temp1$ASA_Social_friends <- as.numeric(temp1$AFFRD30D)
temp1 <- temp1[,c(1:2,4)]  
ASA <- merge(ASA,temp1,by=c("PATID","VISNO"),all = TRUE)
# ACTION (Code provided): selecting info on the following variable
# Neighbors
temp1 <- trial_data_ASI[,c("PATID","VISNO","AFNBR30D")] 
temp1$AFNBR30D[temp1$AFNBR30D==96] <- NA
temp1$AFNBR30D[temp1$AFNBR30D==97] <- NA
temp1$ASA_Social_neighbors <- as.numeric(temp1$AFNBR30D)
temp1 <- temp1[,c(1:2,4)]  
ASA <- merge(ASA,temp1,by=c("PATID","VISNO"),all = TRUE)
# ACTION (Code provided): selecting info on the following variable
# Co-Workers
temp1 <- trial_data_ASI[,c("PATID","VISNO","AFCWK30D")] 
temp1$AFCWK30D[temp1$AFCWK30D==96] <- NA
temp1$AFCWK30D[temp1$AFCWK30D==97] <- NA
temp1$ASA_Social_coworkers <- as.numeric(temp1$AFCWK30D)
temp1 <- temp1[,c(1:2,4)]  
ASA <- merge(ASA,temp1,by=c("PATID","VISNO"),all = TRUE)
# ACTION (Code provided): calculate the family composite score
ASA$ratio <- rowSums(ASA[,c(7:15)],na.rm = TRUE)/
  (ifelse(complete.cases(ASA[,7]),1,0)+
     ifelse(complete.cases(ASA[,8]),1,0)+
     ifelse(complete.cases(ASA[,9]),1,0)+
     ifelse(complete.cases(ASA[,10]),1,0)+
     ifelse(complete.cases(ASA[,11]),1,0)+
     ifelse(complete.cases(ASA[,12]),1,0)+
     ifelse(complete.cases(ASA[,13]),1,0)+
     ifelse(complete.cases(ASA[,14]),1,0)+
     ifelse(complete.cases(ASA[,15]),1,0))
ASA_social_status <- ASA
ASA_social_status$ASA_social_status_composite <- ASA_social_status$ASA_Social_satisfied/10 + 
  ASA_social_status$ASA_Social_30d/150 + 
  ASA_social_status$ASA_Social_troubled/20 + 
  ASA_social_status$ASA_Social_treatment/20 +
  ASA_social_status$ratio/5
# ACTION (Code provided): selecting info on the following variable
# Experienced serious depression?
trial_data_ASI <- read_csv("ASP.csv")
ASA <- trial_data_ASI[,c("PATID","VISNO","APDEP30D")]
ASA$APDEP30D[ASA$APDEP30D==97] <- NA
ASA$APDEP30D[ASA$APDEP30D==96] <- NA
ASA$ASA_Psychiatric_depression <- as.numeric(ASA$APDEP30D)
ASA <- ASA[,c(1:2,4)]  
# ACTION (Code provided): selecting info on the following variable
# Experienced serious anxiety or tension?
temp1 <- trial_data_ASI[,c("PATID","VISNO","APANX30D")] 
temp1$APANX30D[temp1$APANX30D==97] <- NA
temp1$APANX30D[temp1$APANX30D==96] <- NA
temp1$ASA_Psychiatric_anxiety <- as.numeric(temp1$APANX30D)
temp1 <- temp1[,c(1:2,4)]  
ASA <- merge(ASA,temp1,by=c("PATID","VISNO"),all = TRUE)
# ACTION (Code provided): selecting info on the following variable
# Experienced hallucinations?
temp1 <- trial_data_ASI[,c("PATID","VISNO","APHLC30D")] 
temp1$APHLC30D[temp1$APHLC30D==97] <- NA
temp1$APHLC30D[temp1$APHLC30D==96] <- NA
temp1$ASA_Psychiatric_hallucinations <- as.numeric(temp1$APHLC30D)
temp1 <- temp1[,c(1:2,4)]  
ASA <- merge(ASA,temp1,by=c("PATID","VISNO"),all = TRUE)
# ACTION (Code provided): selecting info on the following variable
# Experienced trouble understanding, concentrating or remembering?
temp1 <- trial_data_ASI[,c("PATID","VISNO","APCNC30D")] 
temp1$APCNC30D[temp1$APCNC30D==97] <- NA
temp1$APCNC30D[temp1$APCNC30D==96] <- NA
temp1$ASA_Psychiatric_trouble_understanding <- as.numeric(temp1$APCNC30D)
temp1 <- temp1[,c(1:2,4)]  
ASA <- merge(ASA,temp1,by=c("PATID","VISNO"),all = TRUE)
# ACTION (Code provided): selecting info on the following variable
# Experienced trouble controlling violent behavior?
temp1 <- trial_data_ASI[,c("PATID","VISNO","APVLT30D")] 
temp1$APVLT30D[temp1$APVLT30D==97] <- NA
temp1$APVLT30D[temp1$APVLT30D==96] <- NA
temp1$ASA_Psychiatric_trouble_violent <- as.numeric(temp1$APVLT30D)
temp1 <- temp1[,c(1:2,4)]  
ASA <- merge(ASA,temp1,by=c("PATID","VISNO"),all = TRUE)
# ACTION (Code provided): selecting info on the following variable
# Experienced serious thoughts of suicide?
temp1 <- trial_data_ASI[,c("PATID","VISNO","APTOS30D")] 
temp1$APTOS30D[temp1$APTOS30D==97] <- NA
temp1$APTOS30D[temp1$APTOS30D==96] <- NA
temp1$ASA_Psychiatric_suicidal_thoughts <- as.numeric(temp1$APTOS30D)
temp1 <- temp1[,c(1:2,4)]  
ASA <- merge(ASA,temp1,by=c("PATID","VISNO"),all = TRUE)
# ACTION (Code provided): selecting info on the following variable
# Attempted suicide? 
temp1 <- trial_data_ASI[,c("PATID","VISNO","APASU30D")] 
temp1$APASU30D[temp1$APASU30D==97] <- NA
temp1$APASU30D[temp1$APASU30D==96] <- NA
temp1$ASA_Psychiatric_attempted_suicide <- as.numeric(temp1$APASU30D)
temp1 <- temp1[,c(1:2,4)]  
ASA <- merge(ASA,temp1,by=c("PATID","VISNO"),all = TRUE)
# ACTION (Code provided): selecting info on the following variable
# Have you taken prescribed medication for any psychological / emotional
# problem?
temp1 <- trial_data_ASI[,c("PATID","VISNO","APMED30D")] 
temp1$APMED30D[temp1$APMED30D==97] <- NA
temp1$APMED30D[temp1$APMED30D==96] <- NA
temp1$ASA_Psychiatric_prescribed_medicine <- as.numeric(temp1$APMED30D)
temp1 <- temp1[,c(1:2,4)]  
ASA <- merge(ASA,temp1,by=c("PATID","VISNO"),all = TRUE)
# ACTION (Code provided): selecting info on the following variable
# How many days in the past 30 have you experienced these psychological or
# emotional problems?
temp1 <- trial_data_ASI[,c("PATID","VISNO","APPRB30D")] 
temp1$APPRB30D[temp1$APPRB30D==97] <- NA
temp1$APPRB30D[temp1$APPRB30D==96] <- NA
temp1$ASA_Psychiatric_30d <- as.numeric(temp1$APPRB30D)
temp1 <- temp1[,c(1:2,4)]  
ASA <- merge(ASA,temp1,by=c("PATID","VISNO"),all = TRUE)
# ACTION (Code provided): selecting info on the following variable
# How much have you been bothered by these psychological or emotional
# problems in the past 30 days?
temp1 <- trial_data_ASI[,c("PATID","VISNO","APPBR30D")] 
temp1$APPBR30D[temp1$APPBR30D==97] <- NA
temp1$APPBR30D[temp1$APPBR30D==96] <- NA
temp1$ASA_Psychiatric_troubled_30d <- as.numeric(temp1$APPBR30D)
temp1 <- temp1[,c(1:2,4)]  
ASA <- merge(ASA,temp1,by=c("PATID","VISNO"),all = TRUE)
# ACTION (Code provided): selecting info on the following variable
# How important to you now is treatment for these psychological problems?
temp1 <- trial_data_ASI[,c("PATID","VISNO","APPTI30D")] 
temp1$APPTI30D[temp1$APPTI30D==97] <- NA
temp1$APPTI30D[temp1$APPTI30D==96] <- NA
temp1$ASA_Psychiatric_treatment <- as.numeric(temp1$APPTI30D)
temp1 <- temp1[,c(1:2,4)]  
ASA <- merge(ASA,temp1,by=c("PATID","VISNO"),all = TRUE)
# ACTION (Code provided): calculate the psychiatric composite score
ASA_pschiatric_status <- ASA
ASA_pschiatric_status$ASA_pschiatric_status_composite <- ASA_pschiatric_status$ASA_Psychiatric_depression/11 + 
  ASA_pschiatric_status$ASA_Psychiatric_anxiety/11 + 
  ASA_pschiatric_status$ASA_Psychiatric_hallucinations/11 + 
  ASA_pschiatric_status$ASA_Psychiatric_trouble_understanding/11 + 
  ASA_pschiatric_status$ASA_Psychiatric_trouble_violent/11 + 
  ASA_pschiatric_status$ASA_Psychiatric_suicidal_thoughts/11 + 
  ASA_pschiatric_status$ASA_Psychiatric_attempted_suicide/11 + 
  ASA_pschiatric_status$ASA_Psychiatric_prescribed_medicine/11 + 
  ASA_pschiatric_status$ASA_Psychiatric_30d/330 + 
  ASA_pschiatric_status$ASA_Psychiatric_troubled_30d/44 + 
  ASA_pschiatric_status$ASA_Psychiatric_treatment/44 
# ACTION (Code provided): relabel data for consistency
colnames(ASA_alcohol_use)[1] <- "USUBJID"
colnames(ASA_drug_use)[1] <- "USUBJID"
colnames(ASA_employment_status)[1] <- "USUBJID"
colnames(ASA_legal_status)[1] <- "USUBJID"
colnames(ASA_medical_status)[1] <- "USUBJID"
colnames(ASA_pschiatric_status)[1] <- "USUBJID"
colnames(ASA_social_status)[1] <- "USUBJID"
colnames(ASA_alcohol_use)[2] <- "VISIT"
colnames(ASA_drug_use)[2] <- "VISIT"
colnames(ASA_employment_status)[2] <- "VISIT"
colnames(ASA_legal_status)[2] <- "VISIT"
colnames(ASA_medical_status)[2] <- "VISIT"
colnames(ASA_pschiatric_status)[2] <- "VISIT"
colnames(ASA_social_status)[2] <- "VISIT"
ASA_alcohol_use$QSDY <- NA
ASA_drug_use$QSDY <- NA
ASA_employment_status$QSDY <- NA
ASA_legal_status$QSDY <- NA
ASA_medical_status$QSDY <- NA
ASA_pschiatric_status$QSDY <- NA
ASA_social_status$QSDY <- NA
ASA_alcohol_use$Dataset <- "CTN0051"
ASA_drug_use$Dataset <- "CTN0051"
ASA_employment_status$Dataset <- "CTN0051"
ASA_legal_status$Dataset <- "CTN0051"
ASA_medical_status$Dataset <- "CTN0051"
ASA_pschiatric_status$Dataset <- "CTN0051"
ASA_social_status$Dataset <- "CTN0051"
# ACTION (Code provided): Combine datasets
CTN0051_ASA <- merge(ASA_alcohol_use,ASA_drug_use,
                     by=c("USUBJID","VISIT","QSDY","Dataset"),all = TRUE)
CTN0051_ASA <- merge(CTN0051_ASA,ASA_employment_status,
                     by=c("USUBJID","VISIT","QSDY","Dataset"),all = TRUE)
CTN0051_ASA <- merge(CTN0051_ASA,ASA_legal_status,
                     by=c("USUBJID","VISIT","QSDY","Dataset"),all = TRUE)
CTN0051_ASA <- merge(CTN0051_ASA,ASA_medical_status,
                     by=c("USUBJID","VISIT","QSDY","Dataset"),all = TRUE)
CTN0051_ASA <- merge(CTN0051_ASA,ASA_pschiatric_status,
                     by=c("USUBJID","VISIT","QSDY","Dataset"),all = TRUE)
CTN0051_ASA <- merge(CTN0051_ASA,ASA_social_status,
                     by=c("USUBJID","VISIT","QSDY","Dataset"),all = TRUE)
# ACTION (Code provided): remove data objects no longer needed
rm(list=ls()[! ls() %in% c("CTN0001","CTN0002","CTN0009","CTN0030","CTN0049","CTN0051",
                           "CTN0001_SF12_V1","CTN0002_SF12_V1","CTN0009_SF12_V1",
                           "CTN0030_SF12_V2","CTN0049_SF12_V2","CTN0051_EQ5D",
                           "CTN0001_ASA","CTN0002_ASA","CTN0009_ASA","CTN0030_ASA",
                           "CTN0049_ASA","CTN0051_ASA")])
# ACTION (Code provided): Generate 'mental health' variable for sensitivity analyses
CTN0001_ASA$Mental_health <- NA
CTN0001_ASA$Mental_health[complete.cases(CTN0001_ASA$ASA_Psychiatric_depression)|
                            complete.cases(CTN0001_ASA$ASA_Psychiatric_anxiety)|
                            complete.cases(CTN0001_ASA$ASA_Psychiatric_hallucinations)|
                            complete.cases(CTN0001_ASA$ASA_Psychiatric_trouble_violent)|
                            complete.cases(CTN0001_ASA$ASA_Psychiatric_suicidal_thoughts)|
                            complete.cases(CTN0001_ASA$ASA_Psychiatric_attempted_suicide)|
                            complete.cases(CTN0001_ASA$ASA_Psychiatric_prescribed_medicine)] <- 0
CTN0001_ASA$Mental_health[c(c(complete.cases(CTN0001_ASA$ASA_Psychiatric_depression)&
                                CTN0001_ASA$ASA_Psychiatric_depression==1)|
                              c(complete.cases(CTN0001_ASA$ASA_Psychiatric_anxiety)&
                                  CTN0001_ASA$ASA_Psychiatric_anxiety==1)|
                              c(complete.cases(CTN0001_ASA$ASA_Psychiatric_hallucinations)&
                                  CTN0001_ASA$ASA_Psychiatric_hallucinations==1)|
                              c(complete.cases(CTN0001_ASA$ASA_Psychiatric_trouble_violent)&
                                  CTN0001_ASA$ASA_Psychiatric_trouble_violent==1)|
                              c(complete.cases(CTN0001_ASA$ASA_Psychiatric_suicidal_thoughts)&
                                  CTN0001_ASA$ASA_Psychiatric_suicidal_thoughts==1)|
                              c(complete.cases(CTN0001_ASA$ASA_Psychiatric_attempted_suicide)&
                                  CTN0001_ASA$ASA_Psychiatric_attempted_suicide==1)|
                              c(complete.cases(CTN0001_ASA$ASA_Psychiatric_prescribed_medicine)&
                                  CTN0001_ASA$ASA_Psychiatric_prescribed_medicine==1))] <- 1
CTN0002_ASA$Mental_health <- NA
CTN0002_ASA$Mental_health[complete.cases(CTN0002_ASA$ASA_Psychiatric_depression)|
                            complete.cases(CTN0002_ASA$ASA_Psychiatric_anxiety)|
                            complete.cases(CTN0002_ASA$ASA_Psychiatric_hallucinations)|
                            complete.cases(CTN0002_ASA$ASA_Psychiatric_trouble_violent)|
                            complete.cases(CTN0002_ASA$ASA_Psychiatric_suicidal_thoughts)|
                            complete.cases(CTN0002_ASA$ASA_Psychiatric_attempted_suicide)|
                            complete.cases(CTN0002_ASA$ASA_Psychiatric_prescribed_medicine)] <- 0
CTN0002_ASA$Mental_health[c(c(complete.cases(CTN0002_ASA$ASA_Psychiatric_depression)&
                                CTN0002_ASA$ASA_Psychiatric_depression==1)|
                              c(complete.cases(CTN0002_ASA$ASA_Psychiatric_anxiety)&
                                  CTN0002_ASA$ASA_Psychiatric_anxiety==1)|
                              c(complete.cases(CTN0002_ASA$ASA_Psychiatric_hallucinations)&
                                  CTN0002_ASA$ASA_Psychiatric_hallucinations==1)|
                              c(complete.cases(CTN0002_ASA$ASA_Psychiatric_trouble_violent)&
                                  CTN0002_ASA$ASA_Psychiatric_trouble_violent==1)|
                              c(complete.cases(CTN0002_ASA$ASA_Psychiatric_suicidal_thoughts)&
                                  CTN0002_ASA$ASA_Psychiatric_suicidal_thoughts==1)|
                              c(complete.cases(CTN0002_ASA$ASA_Psychiatric_attempted_suicide)&
                                  CTN0002_ASA$ASA_Psychiatric_attempted_suicide==1)|
                              c(complete.cases(CTN0002_ASA$ASA_Psychiatric_prescribed_medicine)&
                                  CTN0002_ASA$ASA_Psychiatric_prescribed_medicine==1))] <- 1
CTN0009_ASA$Mental_health <- NA
CTN0009_ASA$Mental_health[complete.cases(CTN0009_ASA$ASA_Psychiatric_depression)|
                            complete.cases(CTN0009_ASA$ASA_Psychiatric_anxiety)|
                            complete.cases(CTN0009_ASA$ASA_Psychiatric_hallucinations)|
                            complete.cases(CTN0009_ASA$ASA_Psychiatric_trouble_violent)|
                            complete.cases(CTN0009_ASA$ASA_Psychiatric_suicidal_thoughts)|
                            complete.cases(CTN0009_ASA$ASA_Psychiatric_attempted_suicide)|
                            complete.cases(CTN0009_ASA$ASA_Psychiatric_prescribed_medicine)] <- 0
CTN0009_ASA$Mental_health[c(c(complete.cases(CTN0009_ASA$ASA_Psychiatric_depression)&
                                CTN0009_ASA$ASA_Psychiatric_depression==1)|
                              c(complete.cases(CTN0009_ASA$ASA_Psychiatric_anxiety)&
                                  CTN0009_ASA$ASA_Psychiatric_anxiety==1)|
                              c(complete.cases(CTN0009_ASA$ASA_Psychiatric_hallucinations)&
                                  CTN0009_ASA$ASA_Psychiatric_hallucinations==1)|
                              c(complete.cases(CTN0009_ASA$ASA_Psychiatric_trouble_violent)&
                                  CTN0009_ASA$ASA_Psychiatric_trouble_violent==1)|
                              c(complete.cases(CTN0009_ASA$ASA_Psychiatric_suicidal_thoughts)&
                                  CTN0009_ASA$ASA_Psychiatric_suicidal_thoughts==1)|
                              c(complete.cases(CTN0009_ASA$ASA_Psychiatric_attempted_suicide)&
                                  CTN0009_ASA$ASA_Psychiatric_attempted_suicide==1)|
                              c(complete.cases(CTN0009_ASA$ASA_Psychiatric_prescribed_medicine)&
                                  CTN0009_ASA$ASA_Psychiatric_prescribed_medicine==1))] <- 1
CTN0030_ASA$Mental_health <- NA
CTN0030_ASA$Mental_health[complete.cases(CTN0030_ASA$ASA_Psychiatric_depression)|
                            complete.cases(CTN0030_ASA$ASA_Psychiatric_anxiety)|
                            complete.cases(CTN0030_ASA$ASA_Psychiatric_hallucinations)|
                            complete.cases(CTN0030_ASA$ASA_Psychiatric_trouble_violent)|
                            complete.cases(CTN0030_ASA$ASA_Psychiatric_suicidal_thoughts)|
                            complete.cases(CTN0030_ASA$ASA_Psychiatric_attempted_suicide)|
                            complete.cases(CTN0030_ASA$ASA_Psychiatric_prescribed_medicine)] <- 0
CTN0030_ASA$Mental_health[c(c(complete.cases(CTN0030_ASA$ASA_Psychiatric_depression)&
                                CTN0030_ASA$ASA_Psychiatric_depression==1)|
                              c(complete.cases(CTN0030_ASA$ASA_Psychiatric_anxiety)&
                                  CTN0030_ASA$ASA_Psychiatric_anxiety==1)|
                              c(complete.cases(CTN0030_ASA$ASA_Psychiatric_hallucinations)&
                                  CTN0030_ASA$ASA_Psychiatric_hallucinations==1)|
                              c(complete.cases(CTN0030_ASA$ASA_Psychiatric_trouble_violent)&
                                  CTN0030_ASA$ASA_Psychiatric_trouble_violent==1)|
                              c(complete.cases(CTN0030_ASA$ASA_Psychiatric_suicidal_thoughts)&
                                  CTN0030_ASA$ASA_Psychiatric_suicidal_thoughts==1)|
                              c(complete.cases(CTN0030_ASA$ASA_Psychiatric_attempted_suicide)&
                                  CTN0030_ASA$ASA_Psychiatric_attempted_suicide==1)|
                              c(complete.cases(CTN0030_ASA$ASA_Psychiatric_prescribed_medicine)&
                                  CTN0030_ASA$ASA_Psychiatric_prescribed_medicine==1))] <- 1
CTN0051_ASA$Mental_health <- NA
CTN0051_ASA$Mental_health[complete.cases(CTN0051_ASA$ASA_Psychiatric_depression)|
                            complete.cases(CTN0051_ASA$ASA_Psychiatric_anxiety)|
                            complete.cases(CTN0051_ASA$ASA_Psychiatric_hallucinations)|
                            complete.cases(CTN0051_ASA$ASA_Psychiatric_trouble_violent)|
                            complete.cases(CTN0051_ASA$ASA_Psychiatric_suicidal_thoughts)|
                            complete.cases(CTN0051_ASA$ASA_Psychiatric_attempted_suicide)|
                            complete.cases(CTN0051_ASA$ASA_Psychiatric_prescribed_medicine)] <- 0
CTN0051_ASA$Mental_health[c(c(complete.cases(CTN0051_ASA$ASA_Psychiatric_depression)&
                                CTN0051_ASA$ASA_Psychiatric_depression==1)|
                              c(complete.cases(CTN0051_ASA$ASA_Psychiatric_anxiety)&
                                  CTN0051_ASA$ASA_Psychiatric_anxiety==1)|
                              c(complete.cases(CTN0051_ASA$ASA_Psychiatric_hallucinations)&
                                  CTN0051_ASA$ASA_Psychiatric_hallucinations==1)|
                              c(complete.cases(CTN0051_ASA$ASA_Psychiatric_trouble_violent)&
                                  CTN0051_ASA$ASA_Psychiatric_trouble_violent==1)|
                              c(complete.cases(CTN0051_ASA$ASA_Psychiatric_suicidal_thoughts)&
                                  CTN0051_ASA$ASA_Psychiatric_suicidal_thoughts==1)|
                              c(complete.cases(CTN0051_ASA$ASA_Psychiatric_attempted_suicide)&
                                  CTN0051_ASA$ASA_Psychiatric_attempted_suicide==1)|
                              c(complete.cases(CTN0051_ASA$ASA_Psychiatric_prescribed_medicine)&
                                  CTN0051_ASA$ASA_Psychiatric_prescribed_medicine==1))] <- 1
# ACTION (Code provided): Generate 'other drug use' variable for sensitivity analyses
CTN0001_ASA$illicit_drug <- NA
CTN0001_ASA$illicit_drug[CTN0001_ASA$ASA_Drug_Cocaine_30d==0&
                           CTN0001_ASA$ASA_Drug_Amphetamines_30d==0&
                           CTN0001_ASA$ASA_Drug_Barbiturates_30d==0&
                           CTN0001_ASA$ASA_Drug_Other_Sedatives_30d==0&
                           CTN0001_ASA$ASA_Drug_Inhalants_30d==0&
                           CTN0001_ASA$ASA_Drug_Hallucinogens_30d==0] <- 0
CTN0001_ASA$illicit_drug[CTN0001_ASA$ASA_Drug_Cocaine_30d>0] <- 1
CTN0001_ASA$illicit_drug[CTN0001_ASA$ASA_Drug_Amphetamines_30d>0] <- 1
CTN0001_ASA$illicit_drug[CTN0001_ASA$ASA_Drug_Barbiturates_30d>0] <- 1
CTN0001_ASA$illicit_drug[CTN0001_ASA$ASA_Drug_Other_Sedatives_30d>0] <- 1
CTN0001_ASA$illicit_drug[CTN0001_ASA$ASA_Drug_Inhalants_30d>0] <- 1
CTN0001_ASA$illicit_drug[CTN0001_ASA$ASA_Drug_Hallucinogens_30d>0] <- 1
CTN0001_ASA$illicit_drug[is.na(CTN0001_ASA$ASA_Drug_Cocaine_30d)&
                           is.na(CTN0001_ASA$ASA_Drug_Amphetamines_30d)&
                           is.na(CTN0001_ASA$ASA_Drug_Barbituratesd_30)&
                           is.na(CTN0001_ASA$ASA_Drug_Other_Sedatives_30d)&
                           is.na(CTN0001_ASA$ASA_Drug_Inhalants_30d)&
                           is.na(CTN0001_ASA$ASA_Drug_Hallucinogens_30d)] <- NA
CTN0002_ASA$illicit_drug <- NA
CTN0002_ASA$illicit_drug[CTN0002_ASA$ASA_Drug_Cocaine_30d==0&
                           CTN0002_ASA$ASA_Drug_Amphetamines_30d==0&
                           CTN0002_ASA$ASA_Drug_Barbiturates_30d==0&
                           CTN0002_ASA$ASA_Drug_Other_Sedatives_30d==0&
                           CTN0002_ASA$ASA_Drug_Inhalants_30d==0&
                           CTN0002_ASA$ASA_Drug_Hallucinogens_30d==0] <- 0
CTN0002_ASA$illicit_drug[CTN0002_ASA$ASA_Drug_Cocaine_30d>0] <- 1
CTN0002_ASA$illicit_drug[CTN0002_ASA$ASA_Drug_Amphetamines_30d>0] <- 1
CTN0002_ASA$illicit_drug[CTN0002_ASA$ASA_Drug_Barbiturates_30d>0] <- 1
CTN0002_ASA$illicit_drug[CTN0002_ASA$ASA_Drug_Other_Sedatives_30d>0] <- 1
CTN0002_ASA$illicit_drug[CTN0002_ASA$ASA_Drug_Inhalants_30d>0] <- 1
CTN0002_ASA$illicit_drug[CTN0002_ASA$ASA_Drug_Hallucinogens_30d>0] <- 1
CTN0002_ASA$illicit_drug[is.na(CTN0002_ASA$ASA_Drug_Cocaine_30d)&
                           is.na(CTN0002_ASA$ASA_Drug_Amphetamines_30d)&
                           is.na(CTN0002_ASA$ASA_Drug_Barbituratesd_30)&
                           is.na(CTN0002_ASA$ASA_Drug_Other_Sedatives_30d)&
                           is.na(CTN0002_ASA$ASA_Drug_Inhalants_30d)&
                           is.na(CTN0002_ASA$ASA_Drug_Hallucinogens_30d)] <- NA
CTN0009_ASA$illicit_drug <- NA
CTN0009_ASA$illicit_drug[CTN0009_ASA$ASA_Drug_Cocaine_30d==0&
                           CTN0009_ASA$ASA_Drug_Amphetamines_30d==0&
                           CTN0009_ASA$ASA_Drug_Barbiturates_30d==0&
                           CTN0009_ASA$ASA_Drug_Other_Sedatives_30d==0&
                           CTN0009_ASA$ASA_Drug_Inhalants_30d==0&
                           CTN0009_ASA$ASA_Drug_Hallucinogens_30d==0] <- 0
CTN0009_ASA$illicit_drug[CTN0009_ASA$ASA_Drug_Cocaine_30d>0] <- 1
CTN0009_ASA$illicit_drug[CTN0009_ASA$ASA_Drug_Amphetamines_30d>0] <- 1
CTN0009_ASA$illicit_drug[CTN0009_ASA$ASA_Drug_Barbiturates_30d>0] <- 1
CTN0009_ASA$illicit_drug[CTN0009_ASA$ASA_Drug_Other_Sedatives_30d>0] <- 1
CTN0009_ASA$illicit_drug[CTN0009_ASA$ASA_Drug_Inhalants_30d>0] <- 1
CTN0009_ASA$illicit_drug[CTN0009_ASA$ASA_Drug_Hallucinogens_30d>0] <- 1
CTN0009_ASA$illicit_drug[is.na(CTN0009_ASA$ASA_Drug_Cocaine_30d)&
                           is.na(CTN0009_ASA$ASA_Drug_Amphetamines_30d)&
                           is.na(CTN0009_ASA$ASA_Drug_Barbituratesd_30)&
                           is.na(CTN0009_ASA$ASA_Drug_Other_Sedatives_30d)&
                           is.na(CTN0009_ASA$ASA_Drug_Inhalants_30d)&
                           is.na(CTN0009_ASA$ASA_Drug_Hallucinogens_30d)] <- NA
CTN0030_ASA$illicit_drug <- NA
CTN0030_ASA$illicit_drug[CTN0030_ASA$ASA_Drug_Cocaine_30d==0&
                           CTN0030_ASA$ASA_Drug_Amphetamines_30d==0&
                           CTN0030_ASA$ASA_Drug_Barbiturates_30d==0&
                           CTN0030_ASA$ASA_Drug_Other_Sedatives_30d==0&
                           CTN0030_ASA$ASA_Drug_Inhalants_30d==0&
                           CTN0030_ASA$ASA_Drug_Hallucinogens_30d==0] <- 0
CTN0030_ASA$illicit_drug[CTN0030_ASA$ASA_Drug_Cocaine_30d>0] <- 1
CTN0030_ASA$illicit_drug[CTN0030_ASA$ASA_Drug_Amphetamines_30d>0] <- 1
CTN0030_ASA$illicit_drug[CTN0030_ASA$ASA_Drug_Barbiturates_30d>0] <- 1
CTN0030_ASA$illicit_drug[CTN0030_ASA$ASA_Drug_Other_Sedatives_30d>0] <- 1
CTN0030_ASA$illicit_drug[CTN0030_ASA$ASA_Drug_Inhalants_30d>0] <- 1
CTN0030_ASA$illicit_drug[CTN0030_ASA$ASA_Drug_Hallucinogens_30d>0] <- 1
CTN0030_ASA$illicit_drug[is.na(CTN0030_ASA$ASA_Drug_Cocaine_30d)&
                           is.na(CTN0030_ASA$ASA_Drug_Amphetamines_30d)&
                           is.na(CTN0030_ASA$ASA_Drug_Barbituratesd_30)&
                           is.na(CTN0030_ASA$ASA_Drug_Other_Sedatives_30d)&
                           is.na(CTN0030_ASA$ASA_Drug_Inhalants_30d)&
                           is.na(CTN0030_ASA$ASA_Drug_Hallucinogens_30d)] <- NA
CTN0049_ASA$illicit_drug <- NA
CTN0049_ASA$illicit_drug[CTN0049_ASA$ASA_Drug_Cocaine_30d==0&
                           CTN0049_ASA$ASA_Drug_Amphetamines_30d==0&
                           CTN0049_ASA$ASA_Drug_Barbiturates_30d==0&
                           CTN0049_ASA$ASA_Drug_Other_Sedatives_30d==0&
                           CTN0049_ASA$ASA_Drug_Inhalants_30d==0&
                           CTN0049_ASA$ASA_Drug_Hallucinogens_30d==0] <- 0
CTN0049_ASA$illicit_drug[CTN0049_ASA$ASA_Drug_Cocaine_30d>0] <- 1
CTN0049_ASA$illicit_drug[CTN0049_ASA$ASA_Drug_Amphetamines_30d>0] <- 1
CTN0049_ASA$illicit_drug[CTN0049_ASA$ASA_Drug_Barbiturates_30d>0] <- 1
CTN0049_ASA$illicit_drug[CTN0049_ASA$ASA_Drug_Other_Sedatives_30d>0] <- 1
CTN0049_ASA$illicit_drug[CTN0049_ASA$ASA_Drug_Inhalants_30d>0] <- 1
CTN0049_ASA$illicit_drug[CTN0049_ASA$ASA_Drug_Hallucinogens_30d>0] <- 1
CTN0049_ASA$illicit_drug[is.na(CTN0049_ASA$ASA_Drug_Cocaine_30d)&
                           is.na(CTN0049_ASA$ASA_Drug_Amphetamines_30d)&
                           is.na(CTN0049_ASA$ASA_Drug_Barbituratesd_30)&
                           is.na(CTN0049_ASA$ASA_Drug_Other_Sedatives_30d)&
                           is.na(CTN0049_ASA$ASA_Drug_Inhalants_30d)&
                           is.na(CTN0049_ASA$ASA_Drug_Hallucinogens_30d)] <- NA
CTN0049_ASA$illicit_drug <- NA
CTN0049_ASA$illicit_drug[CTN0049_ASA$ASA_Drug_Cocaine_30d==0&
                           CTN0049_ASA$ASA_Drug_Amphetamines_30d==0&
                           CTN0049_ASA$ASA_Drug_Barbiturates_30d==0&
                           CTN0049_ASA$ASA_Drug_Other_Sedatives_30d==0&
                           CTN0049_ASA$ASA_Drug_Inhalants_30d==0&
                           CTN0049_ASA$ASA_Drug_Hallucinogens_30d==0] <- 0
CTN0049_ASA$illicit_drug[CTN0049_ASA$ASA_Drug_Cocaine_30d>0] <- 1
CTN0049_ASA$illicit_drug[CTN0049_ASA$ASA_Drug_Amphetamines_30d>0] <- 1
CTN0049_ASA$illicit_drug[CTN0049_ASA$ASA_Drug_Barbiturates_30d>0] <- 1
CTN0049_ASA$illicit_drug[CTN0049_ASA$ASA_Drug_Other_Sedatives_30d>0] <- 1
CTN0049_ASA$illicit_drug[CTN0049_ASA$ASA_Drug_Inhalants_30d>0] <- 1
CTN0049_ASA$illicit_drug[CTN0049_ASA$ASA_Drug_Hallucinogens_30d>0] <- 1
CTN0049_ASA$illicit_drug[is.na(CTN0049_ASA$ASA_Drug_Cocaine_30d)&
                           is.na(CTN0049_ASA$ASA_Drug_Amphetamines_30d)&
                           is.na(CTN0049_ASA$ASA_Drug_Barbituratesd_30)&
                           is.na(CTN0049_ASA$ASA_Drug_Other_Sedatives_30d)&
                           is.na(CTN0049_ASA$ASA_Drug_Inhalants_30d)&
                           is.na(CTN0049_ASA$ASA_Drug_Hallucinogens_30d)] <- NA
CTN0051_ASA$illicit_drug <- NA
CTN0051_ASA$illicit_drug[CTN0051_ASA$ASA_Drug_Cocaine_30d==0&
                           CTN0051_ASA$ASA_Drug_Amphetamines_30d==0&
                           CTN0051_ASA$ASA_Drug_Barbiturates_30d==0&
                           CTN0051_ASA$ASA_Drug_Other_Sedatives_30d==0&
                           CTN0051_ASA$ASA_Drug_Inhalants_30d==0&
                           CTN0051_ASA$ASA_Drug_Hallucinogens_30d==0] <- 0
CTN0051_ASA$illicit_drug[CTN0051_ASA$ASA_Drug_Cocaine_30d>0] <- 1
CTN0051_ASA$illicit_drug[CTN0051_ASA$ASA_Drug_Amphetamines_30d>0] <- 1
CTN0051_ASA$illicit_drug[CTN0051_ASA$ASA_Drug_Barbiturates_30d>0] <- 1
CTN0051_ASA$illicit_drug[CTN0051_ASA$ASA_Drug_Other_Sedatives_30d>0] <- 1
CTN0051_ASA$illicit_drug[CTN0051_ASA$ASA_Drug_Inhalants_30d>0] <- 1
CTN0051_ASA$illicit_drug[CTN0051_ASA$ASA_Drug_Hallucinogens_30d>0] <- 1
CTN0051_ASA$illicit_drug[is.na(CTN0051_ASA$ASA_Drug_Cocaine_30d)&
                           is.na(CTN0051_ASA$ASA_Drug_Amphetamines_30d)&
                           is.na(CTN0051_ASA$ASA_Drug_Barbituratesd_30)&
                           is.na(CTN0051_ASA$ASA_Drug_Other_Sedatives_30d)&
                           is.na(CTN0051_ASA$ASA_Drug_Inhalants_30d)&
                           is.na(CTN0051_ASA$ASA_Drug_Hallucinogens_30d)] <- NA
# ACTION (Code provided): checking completeness of the lifetime use variables in CTN0001
CTN0001_ASA$VISIT[is.na(CTN0001_ASA$ASA_Drug_Heroin_lifetime)&is.na(CTN0001_ASA$ASA_Drug_Other_Opiates_lifetime)]
# ACTION (Code provided): using baseline data at follow up points
temp <- CTN0001_ASA[CTN0001_ASA$VISIT=="BASELINE, ANY DAY PRIOR TO FIRST DOSE",
                    c("USUBJID","QSDY",
                      "ASA_Drug_Heroin_lifetime","ASA_Drug_Other_Opiates_lifetime")]
temp$Opioid_Use_History <- temp$ASA_Drug_Heroin_lifetime
temp$Opioid_Use_History[temp$ASA_Drug_Other_Opiates_lifetime>temp$ASA_Drug_Heroin_lifetime] <- 
  temp$ASA_Drug_Other_Opiates_lifetime[temp$ASA_Drug_Other_Opiates_lifetime>temp$ASA_Drug_Heroin_lifetime]
temp <- temp[,c(1,2,5)]
colnames(temp)[2] <- "reference_point"
CTN0001_ASA <- merge(CTN0001_ASA,temp,by="USUBJID",all = TRUE)
CTN0001_ASA$QSDY[is.na(CTN0001_ASA$QSDY)] <- 0
CTN0001_ASA$reference_point[is.na(CTN0001_ASA$reference_point)] <- 0
CTN0001_ASA$Opioid_Use_History <- CTN0001_ASA$Opioid_Use_History +
  ((CTN0001_ASA$QSDY-CTN0001_ASA$reference_point)/365.25)
# ACTION (Code provided): checking completeness of the lifetime use variables in CTN0002
CTN0002_ASA$VISIT[is.na(CTN0002_ASA$ASA_Drug_Heroin_lifetime)&is.na(CTN0002_ASA$ASA_Drug_Other_Opiates_lifetime)]
# ACTION (Code provided): using baseline data at follow up points
temp <- CTN0002_ASA[CTN0002_ASA$VISIT=="BASELINE, ANY DAY PRIOR TO FIRST DOSE",
                    c("USUBJID","QSDY",
                      "ASA_Drug_Heroin_lifetime","ASA_Drug_Other_Opiates_lifetime")]
temp2 <- subset(CTN0002_ASA,!(CTN0002_ASA$USUBJID %in% temp$USUBJID))
temp2 <- temp2[,c("USUBJID","QSDY",
                  "ASA_Drug_Heroin_lifetime","ASA_Drug_Other_Opiates_lifetime")]
temp$Opioid_Use_History <- temp$ASA_Drug_Heroin_lifetime
temp$Opioid_Use_History[temp$ASA_Drug_Other_Opiates_lifetime>temp$ASA_Drug_Heroin_lifetime] <- 
  temp$ASA_Drug_Other_Opiates_lifetime[temp$ASA_Drug_Other_Opiates_lifetime>temp$ASA_Drug_Heroin_lifetime]
temp <- temp[,c(1,2,5)]
colnames(temp)[2] <- "reference_point"
# ACTION (Code provided): accounting for the participants without baseline data
temp2$Opioid_Use_History <- temp2$ASA_Drug_Heroin_lifetime
temp2$Opioid_Use_History[complete.cases(temp2$ASA_Drug_Heroin_lifetime)&
                           complete.cases(temp2$ASA_Drug_Other_Opiates_lifetime)&
                           temp2$ASA_Drug_Other_Opiates_lifetime>temp2$ASA_Drug_Heroin_lifetime] <- 
  temp2$ASA_Drug_Other_Opiates_lifetime[complete.cases(temp2$ASA_Drug_Heroin_lifetime)&
                                          complete.cases(temp2$ASA_Drug_Other_Opiates_lifetime)&
                                          temp2$ASA_Drug_Other_Opiates_lifetime>temp2$ASA_Drug_Heroin_lifetime]
temp2 <- temp2[,c(1,2,5)]
temp2 <- temp2[1,]
colnames(temp2)[2] <- "reference_point"
temp <- rbind(temp,temp2)
CTN0002_ASA <- merge(CTN0002_ASA,temp,by="USUBJID",all = TRUE)
# ACTION (Code provided): there appears to be some missing data still
select <- CTN0002_ASA$USUBJID[is.na(CTN0002_ASA$Opioid_Use_History)]
CTN0002_ASA[CTN0002_ASA$USUBJID %in% select,]
CTN0002_ASA$QSDY[is.na(CTN0002_ASA$QSDY)] <- 0
CTN0002_ASA$reference_point[is.na(CTN0002_ASA$reference_point)] <- 0
# ACTION (Code provided): set 02_076025 back to NA
CTN0002_ASA$reference_point[CTN0002_ASA$USUBJID=="02_076025"] <- NA
CTN0002_ASA$Opioid_Use_History <- CTN0002_ASA$Opioid_Use_History +
  ((CTN0002_ASA$QSDY-CTN0002_ASA$reference_point)/365.25)
# ACTION (Code provided): checking completeness of the lifetime use variables in CTN0009
CTN0009_ASA$VISIT[is.na(CTN0009_ASA$ASA_Drug_Heroin_lifetime)&is.na(CTN0009_ASA$ASA_Drug_Other_Opiates_lifetime)]
temp <- CTN0009_ASA[CTN0009_ASA$VISIT=="BASELINE",
                    c("USUBJID","QSDY",
                      "ASA_Drug_Heroin_lifetime","ASA_Drug_Other_Opiates_lifetime")]
# ACTION (Code provided): accounting for double responses
check <- data.frame(table(temp$USUBJID))
temp2 <- temp[temp$USUBJID %in% check$Var1[check$Freq>1],]
temp2 <- temp2[order(temp2$USUBJID,temp2$QSDY),]
select <- c(1:18)
select <- select*2
temp2 <- temp2[select,]
temp <- subset(temp,!(temp$USUBJID %in% temp2$USUBJID))
temp <- rbind(temp,temp2)
# ACTION (Code provided): checking the participants without baseline data
temp2 <- subset(CTN0009_ASA,!(CTN0009_ASA$USUBJID %in% temp$USUBJID))
temp2 <- temp2[,c("USUBJID","QSDY",
                  "ASA_Drug_Heroin_lifetime","ASA_Drug_Other_Opiates_lifetime")]
# ACTION (Code provided): using baseline data at follow up points
temp$Opioid_Use_History <- temp$ASA_Drug_Heroin_lifetime
temp$Opioid_Use_History[temp$ASA_Drug_Other_Opiates_lifetime>temp$ASA_Drug_Heroin_lifetime] <- 
  temp$ASA_Drug_Other_Opiates_lifetime[temp$ASA_Drug_Other_Opiates_lifetime>temp$ASA_Drug_Heroin_lifetime]
temp <- temp[,c(1,2,5)]
colnames(temp)[2] <- "reference_point"
CTN0009_ASA <- merge(CTN0009_ASA,temp,by="USUBJID",all = TRUE)
CTN0009_ASA$QSDY[is.na(CTN0009_ASA$QSDY)] <- 0
CTN0009_ASA$reference_point[is.na(CTN0009_ASA$reference_point)] <- 0
# ACTION (Code provided): set 09_077153 and 09_082287 back to NA
CTN0009_ASA$reference_point[CTN0009_ASA$USUBJID=="09_077153"] <- NA
CTN0009_ASA$reference_point[CTN0009_ASA$USUBJID=="09_082287"] <- NA
# ACTION (Code provided): adjust for time since baseline
CTN0009_ASA$Opioid_Use_History <- CTN0009_ASA$Opioid_Use_History +
  ((CTN0009_ASA$QSDY-CTN0009_ASA$reference_point)/365.25)
# ACTION (Code provided): checking completeness of the lifetime use variables in CTN0030
# ACTION (Code not provided): Specify your working directory for CTN0030 here
#*#*#*#*#*#*#*#*#*#*#*#*#*#*#*#*#*#*#*#*#*#*#*#*#*#*#*#*#*#
# ACTION (Code provided): first need to import dates
T_FRDOV <- read_csv("T_FRDOV.csv")
T_FRDOV <- T_FRDOV[,c(5,2,4)]
colnames(T_FRDOV)[1] <- "USUBJID"
CTN0030_ASA <- merge(CTN0030_ASA,T_FRDOV,by=c("USUBJID","VISIT"),all.x=TRUE)
CTN0030_ASA$QSDY <- CTN0030_ASA$DOV
# ACTION (Code provided): using baseline data at follow up points
temp <- CTN0030_ASA[CTN0030_ASA$VISIT=="BL",
                    c("USUBJID","QSDY",
                      "ASA_Drug_Heroin_lifetime","ASA_Drug_Other_Opiates_lifetime")]
temp2 <- temp[c(is.na(temp$ASA_Drug_Heroin_lifetime)&
                  is.na(temp$ASA_Drug_Other_Opiates_lifetime)),]
temp <- subset(temp,!(temp$USUBJID %in% temp2$USUBJID))
temp$Opioid_Use_History <- temp$ASA_Drug_Heroin_lifetime
temp$Opioid_Use_History[complete.cases(temp$ASA_Drug_Other_Opiates_lifetime)&
                          temp$ASA_Drug_Other_Opiates_lifetime>temp$ASA_Drug_Heroin_lifetime] <- 
  temp$ASA_Drug_Other_Opiates_lifetime[complete.cases(temp$ASA_Drug_Other_Opiates_lifetime)&
                                         temp$ASA_Drug_Other_Opiates_lifetime>temp$ASA_Drug_Heroin_lifetime]
temp <- temp[,c(1,2,5)]
colnames(temp)[2] <- "reference_point"
temp$reference_point[is.na(temp$reference_point)] <- 0
CTN0030_ASA <- merge(CTN0030_ASA,temp,by="USUBJID",all = TRUE)
CTN0030_ASA$QSDY[CTN0030_ASA$VISIT=="BL"&
                   complete.cases(CTN0030_ASA$reference_point)&
                   CTN0030_ASA$reference_point==0] <- 0
CTN0030_ASA$Opioid_Use_History <- CTN0030_ASA$Opioid_Use_History +
  ((CTN0030_ASA$QSDY-CTN0030_ASA$reference_point)/365.25)
CTN0030_ASA$Opioid_Use_History[is.na(CTN0030_ASA$QSDY)] <- NA
# ACTION (Code provided): checking completeness of the lifetime use variables in CTN0049
CTN0049_ASA$QSDY <- 0    # need to assign time points
CTN0049_ASA$QSDY[CTN0049_ASA$VISIT=="01"] <- 365.25/2
CTN0049_ASA$QSDY[CTN0049_ASA$VISIT=="02"] <- 365.25
# ACTION (Code provided): using baseline data at follow up points
temp <- CTN0049_ASA[CTN0049_ASA$VISIT=="00",
                    c("USUBJID","QSDY",
                      "ASA_Drug_Heroin_lifetime","ASA_Drug_Other_Opiates_lifetime")]
temp$Opioid_Use_History <- temp$ASA_Drug_Heroin_lifetime
temp$Opioid_Use_History[complete.cases(temp$ASA_Drug_Heroin_lifetime)&
                          complete.cases(temp$ASA_Drug_Other_Opiates_lifetime)&
                          temp$ASA_Drug_Other_Opiates_lifetime>temp$ASA_Drug_Heroin_lifetime] <- 
  temp$ASA_Drug_Other_Opiates_lifetime[complete.cases(temp$ASA_Drug_Heroin_lifetime)&
                                         complete.cases(temp$ASA_Drug_Other_Opiates_lifetime)&
                                         temp$ASA_Drug_Other_Opiates_lifetime>temp$ASA_Drug_Heroin_lifetime]
temp$Opioid_Use_History[is.na(temp$ASA_Drug_Heroin_lifetime)] <- temp$ASA_Drug_Other_Opiates_lifetime[is.na(temp$ASA_Drug_Heroin_lifetime)]
temp <- temp[,c(1,2,5)]
colnames(temp)[2] <- "reference_point"
CTN0049_ASA <- merge(CTN0049_ASA,temp,by="USUBJID",all = TRUE)
CTN0049_ASA$Opioid_Use_History <- CTN0049_ASA$Opioid_Use_History +
  ((CTN0049_ASA$QSDY-CTN0049_ASA$reference_point)/365.25)
# ACTION (Code provided): checking completeness of the lifetime use variables in CTN0051
CTN0051_ASA$VISIT[CTN0051_ASA$VISIT=="M3FU"] <- "36"
temp <- CTN0051_EQ5D[,c("patdeid","VISIT","QSDY")]
CTN0051_ASA <- CTN0051_ASA[,c(1:2,4:91)]
colnames(temp)[1] <- colnames(CTN0051_ASA)[1]
CTN0051_ASA <- merge(CTN0051_ASA,temp,by=c("USUBJID","VISIT"),all.x = TRUE)
CTN0051_ASA$QSDY[c(CTN0051_ASA$VISIT=="00"&is.na(CTN0051_ASA$QSDY))] <- 0
# ACTION (Code provided): using baseline data at follow up points
temp <- CTN0051_ASA[CTN0051_ASA$VISIT=="00",
                    c("USUBJID","QSDY",
                      "ASA_Drug_Heroin_lifetime","ASA_Drug_Other_Opiates_lifetime")]
temp2 <- temp[c(is.na(temp$ASA_Drug_Heroin_lifetime)|
                  is.na(temp$ASA_Drug_Other_Opiates_lifetime)),]
temp <- temp[c(complete.cases(temp$ASA_Drug_Heroin_lifetime)&
                 complete.cases(temp$ASA_Drug_Other_Opiates_lifetime)),]
temp$Opioid_Use_History <- temp$ASA_Drug_Heroin_lifetime
temp$Opioid_Use_History[temp$ASA_Drug_Other_Opiates_lifetime>temp$ASA_Drug_Heroin_lifetime] <- 
  temp$ASA_Drug_Other_Opiates_lifetime[temp$ASA_Drug_Other_Opiates_lifetime>temp$ASA_Drug_Heroin_lifetime]
temp <- temp[,c(1,2,5)]
colnames(temp)[2] <- "reference_point"
CTN0051_ASA <- merge(CTN0051_ASA,temp,by="USUBJID",all = TRUE)
CTN0051_ASA$Opioid_Use_History[complete.cases(CTN0051_ASA$Opioid_Use_History)&
                                 complete.cases(CTN0051_ASA$QSDY&
                                                  complete.cases(CTN0051_ASA$reference_point))] <- CTN0051_ASA$Opioid_Use_History[complete.cases(CTN0051_ASA$Opioid_Use_History)&
                                                                                                                                    complete.cases(CTN0051_ASA$QSDY&
                                                                                                                                                     complete.cases(CTN0051_ASA$reference_point))] +
  ((CTN0051_ASA$QSDY[complete.cases(CTN0051_ASA$Opioid_Use_History)&
                       complete.cases(CTN0051_ASA$QSDY&
                                        complete.cases(CTN0051_ASA$reference_point))]-CTN0051_ASA$reference_point[complete.cases(CTN0051_ASA$Opioid_Use_History)&
                                                                                                                    complete.cases(CTN0051_ASA$QSDY&
                                                                                                                                     complete.cases(CTN0051_ASA$reference_point))])/365.25)
# ACTION (Code provided): Generate dummy variable for L26, 'How many days in the past 30 were you detained or incarcerated?'
CTN0001_ASA$DetainedIncarcerated30days <- NA
CTN0001_ASA$DetainedIncarcerated30days[complete.cases(CTN0001_ASA$ASA_Legal_30d)] <- 0
CTN0001_ASA$DetainedIncarcerated30days[complete.cases(CTN0001_ASA$ASA_Legal_30d)&
                                         CTN0001_ASA$ASA_Legal_30d>0] <- 0
CTN0002_ASA$DetainedIncarcerated30days <- NA
CTN0002_ASA$DetainedIncarcerated30days[complete.cases(CTN0002_ASA$ASA_Legal_30d)] <- 0
CTN0002_ASA$DetainedIncarcerated30days[complete.cases(CTN0002_ASA$ASA_Legal_30d)&
                                         CTN0002_ASA$ASA_Legal_30d>0] <- 0
CTN0009_ASA$DetainedIncarcerated30days <- NA
CTN0009_ASA$DetainedIncarcerated30days[complete.cases(CTN0009_ASA$ASA_Legal_30d)] <- 0
CTN0009_ASA$DetainedIncarcerated30days[complete.cases(CTN0009_ASA$ASA_Legal_30d)&
                                         CTN0009_ASA$ASA_Legal_30d>0] <- 0
CTN0030_ASA$DetainedIncarcerated30days <- NA
CTN0030_ASA$DetainedIncarcerated30days[complete.cases(CTN0030_ASA$ASA_Legal_30d)] <- 0
CTN0030_ASA$DetainedIncarcerated30days[complete.cases(CTN0030_ASA$ASA_Legal_30d)&
                                         CTN0030_ASA$ASA_Legal_30d>0] <- 0
CTN0051_ASA$DetainedIncarcerated30days <- NA
CTN0051_ASA$DetainedIncarcerated30days[complete.cases(CTN0051_ASA$ASA_Legal_30d)] <- 0
CTN0051_ASA$DetainedIncarcerated30days[complete.cases(CTN0051_ASA$ASA_Legal_30d)&
                                         CTN0051_ASA$ASA_Legal_30d>0] <- 0
# ACTION (Code provided): remove data objects no longer needed
rm(list=ls()[! ls() %in% c("CTN0001","CTN0002","CTN0009","CTN0030","CTN0049","CTN0051",
                           "CTN0001_SF12_V1","CTN0002_SF12_V1","CTN0009_SF12_V1",
                           "CTN0030_SF12_V2","CTN0049_SF12_V2","CTN0051_EQ5D",
                           "CTN0001_ASA","CTN0002_ASA","CTN0009_ASA","CTN0030_ASA",
                           "CTN0049_ASA","CTN0051_ASA")])
################################################################################
################################################################################
# SECTION DESCRIPTION: extracting urine drug screen variables
#       Lines: 5693-5985                                                            
################################################################################
################################################################################
# ACTION (Code not provided): Specify your working directory for CTN0001 here
#*#*#*#*#*#*#*#*#*#*#*#*#*#*#*#*#*#*#*#*#*#*#*#*#*#*#*#*#*#
# ACTION (Code provided): open file containing UDS information 
lb <- read_csv("lb.csv")
lb <- lb[lb$LBTEST=="MORPHINE"|lb$LBTEST=="NONE"|lb$LBTEST=="OPIATE"|lb$LBTEST=="METHADONE",]
lb <- lb[lb$VISITNUM!=-99,]
lb <- lb[is.na(lb$LBREASND)|lb$LBREASND!="SAMPLE INVALID",]
lb <- lb[is.na(lb$LBREASND)|lb$LBREASND!="URINE NOT COLLECTED (SPECIFY IN COMMENTS)",]
lb <- lb[is.na(lb$LBREASND)|lb$LBREASND!="URINE NOT COLLECTED (SPECIFY)",]
lb <- lb[order(lb$USUBJID,lb$VISIT,lb$LBDY),]
lb$id_visit <- paste(lb$USUBJID,lb$VISIT,lb$LBDY)
check <- lb[lb$LBTEST=="METHADONE",] # check methadone multiple observations - some get sent for repeat tests
check <- data.frame(table(check$id_visit))
check <- check[check$Freq>1,]
lb$keep <- 1
lb$keep[lb$id_visit %in% check$Var1] <- 0
lb$keep[lb$LBTEST!="METHADONE"] <- 1
lb$keep[lb$LBMETHOD=="CENTRAL LAB"] <- 1
lb <- lb[lb$keep==1,c(1:28)]
id_visit <- unique(lb$id_visit)
patdeid <- rep(NA,length(id_visit))
VISIT <- rep(NA,length(id_visit))
LBDY<- rep(NA,length(id_visit))
TEST <- rep(NA,length(id_visit))
MORPHINE <- rep(NA,length(id_visit))
OPIATES <- rep(NA,length(id_visit))
METHADONE <- rep(NA,length(id_visit))
ATTENDANCE <- rep(NA,length(id_visit))
# ACTION (Code provided): creating loop to organize data by id and time
for(i in 1:length(id_visit)){
  temp <- lb[lb$id_visit %in% id_visit[i],]
  patdeid[i] <- temp$USUBJID[1]
  VISIT[i] <- temp$VISIT[1]
  LBDY[i] <- temp$LBDY[1]
  any_test <- 1
  any_test[temp$LBTEST[1]=="NONE"] <- 0
  TEST[i] <- any_test
  attendance_temp <- NA
  attendance_temp[temp$LBTEST[1]=="NONE"] <- temp$LBREASND[1]
  ATTENDANCE[i] <- attendance_temp
  MORPHINE_temp <- temp[temp$LBTEST=="MORPHINE",]
  OPIATES_temp <- temp[temp$LBTEST=="OPIATE",]
  METHADONE_temp <- temp[temp$LBTEST=="METHADONE",]
  temp <- NA
  temp[complete.cases(MORPHINE_temp$USUBJID)] <- MORPHINE_temp$LBORRES
  MORPHINE[i] <- temp
  temp <- NA
  temp[complete.cases(OPIATES_temp$USUBJID)] <- OPIATES_temp$LBORRES
  OPIATES[i] <- temp
  temp <- NA
  temp[complete.cases(METHADONE_temp$USUBJID)] <- METHADONE_temp$LBORRES
  METHADONE[i] <- temp
}
CTN0001_UDS <- data.frame(patdeid,VISIT,LBDY,TEST,MORPHINE,OPIATES,METHADONE,ATTENDANCE)
# ACTION (Code provided): select relevant time points
CTN0001_UDS <- CTN0001_UDS[CTN0001_UDS$VISIT=="BASELINE, ANY DAY PRIOR TO FIRST DOSE"|
                             CTN0001_UDS$VISIT=="FOLLOW-UP 1"|
                             CTN0001_UDS$VISIT=="FOLLOW-UP 2"|
                             CTN0001_UDS$VISIT=="FOLLOW-UP 3",]
# ACTION (Code provided): remove data objects no longer needed
rm(list=ls()[! ls() %in% c("CTN0001","CTN0002","CTN0009","CTN0030","CTN0049","CTN0051",
                           "CTN0001_SF12_V1","CTN0002_SF12_V1","CTN0009_SF12_V1",
                           "CTN0030_SF12_V2","CTN0049_SF12_V2","CTN0051_EQ5D",
                           "CTN0001_ASA","CTN0002_ASA","CTN0009_ASA","CTN0030_ASA",
                           "CTN0049_ASA","CTN0051_ASA","CTN0001_UDS")])
# ACTION (Code not provided): Specify your working directory for CTN0002 here
#*#*#*#*#*#*#*#*#*#*#*#*#*#*#*#*#*#*#*#*#*#*#*#*#*#*#*#*#*#
# ACTION (Code provided): open file containing UDS information 
lb <- read_csv("lb.csv")
lb <- lb[lb$LBTEST=="MORPHINE"|lb$LBTEST=="NONE"|lb$LBTEST=="OPIATE"|lb$LBTEST=="METHADONE",]
lb <- lb[lb$VISITNUM!=-99,]
lb <- lb[is.na(lb$LBREASND)|lb$LBREASND!="SAMPLE INVALID",]
lb <- lb[is.na(lb$LBREASND)|lb$LBREASND!="URINE NOT COLLECTED (SPECIFY IN COMMENTS)",]
lb <- lb[is.na(lb$LBREASND)|lb$LBREASND!="URINE NOT COLLECTED (SPECIFY)",]
lb <- lb[order(lb$USUBJID,lb$VISIT,lb$LBDY),]
lb$id_visit <- paste(lb$USUBJID,lb$VISIT,lb$LBDY)
check <- lb[lb$LBTEST=="METHADONE",] # check methadone multiple observations - some get sent for repeat tests
check <- data.frame(table(check$id_visit))
check <- check[check$Freq>1,]
lb$keep <- 1
lb$keep[lb$id_visit %in% check$Var1] <- 0
lb$keep[lb$LBTEST!="METHADONE"] <- 1
lb$keep[lb$LBMETHOD=="CENTRAL LAB"] <- 1
lb <- lb[lb$keep==1,c(1:28)]
id_visit <- unique(lb$id_visit)
patdeid <- rep(NA,length(id_visit))
VISIT <- rep(NA,length(id_visit))
LBDY<- rep(NA,length(id_visit))
TEST <- rep(NA,length(id_visit))
MORPHINE <- rep(NA,length(id_visit))
OPIATES <- rep(NA,length(id_visit))
METHADONE <- rep(NA,length(id_visit))
ATTENDANCE <- rep(NA,length(id_visit))
# ACTION (Code provided): creating loop to organize data by id and time
for(i in 1:length(id_visit)){
  temp <- lb[lb$id_visit %in% id_visit[i],]
  patdeid[i] <- temp$USUBJID[1]
  VISIT[i] <- temp$VISIT[1]
  LBDY[i] <- temp$LBDY[1]
  any_test <- 1
  any_test[temp$LBTEST[1]=="NONE"] <- 0
  TEST[i] <- any_test
  attendance_temp <- NA
  attendance_temp[temp$LBTEST[1]=="NONE"] <- temp$LBREASND[1]
  ATTENDANCE[i] <- attendance_temp
  MORPHINE_temp <- temp[temp$LBTEST=="MORPHINE",]
  OPIATES_temp <- temp[temp$LBTEST=="OPIATE",]
  METHADONE_temp <- temp[temp$LBTEST=="METHADONE",]
  temp <- NA
  temp[complete.cases(MORPHINE_temp$USUBJID)] <- MORPHINE_temp$LBORRES
  MORPHINE[i] <- temp
  temp <- NA
  temp[complete.cases(OPIATES_temp$USUBJID)] <- OPIATES_temp$LBORRES
  OPIATES[i] <- temp
  temp <- NA
  temp[complete.cases(METHADONE_temp$USUBJID)] <- METHADONE_temp$LBORRES
  METHADONE[i] <- temp
}
CTN0002_UDS <- data.frame(patdeid,VISIT,LBDY,TEST,MORPHINE,OPIATES,METHADONE,ATTENDANCE)
# ACTION (Code provided): select relevant time points
CTN0002_UDS <- CTN0002_UDS[CTN0002_UDS$VISIT=="BASELINE, ANY DAY PRIOR TO FIRST DOSE"|
                             CTN0002_UDS$VISIT=="FOLLOW-UP 1"|
                             CTN0002_UDS$VISIT=="FOLLOW-UP 2"|
                             CTN0002_UDS$VISIT=="FOLLOW-UP 3",]
# ACTION (Code provided): remove data objects no longer needed
rm(list=ls()[! ls() %in% c("CTN0001","CTN0002","CTN0009","CTN0030","CTN0049","CTN0051",
                           "CTN0001_SF12_V1","CTN0002_SF12_V1","CTN0009_SF12_V1",
                           "CTN0030_SF12_V2","CTN0049_SF12_V2","CTN0051_EQ5D",
                           "CTN0001_ASA","CTN0002_ASA","CTN0009_ASA","CTN0030_ASA",
                           "CTN0049_ASA","CTN0051_ASA","CTN0001_UDS","CTN0002_UDS")])
# ACTION (Code not provided): Specify your working directory for CTN0009 here
#*#*#*#*#*#*#*#*#*#*#*#*#*#*#*#*#*#*#*#*#*#*#*#*#*#*#*#*#*#
# ACTION (Code provided): open file containing UDS information 
lb <- read_csv("lb.csv")
# ACTION (Code provided): select those participants meeting inclusion criteria
Any_opioids <- unique(CTN0009$patdeid)
lb <- lb[lb$USUBJID %in% Any_opioids,]
lb <- lb[lb$LBTEST=="OPIATES/MORPHINE"|lb$LBTEST=="METHADONE",]
lb <- lb[order(lb$USUBJID,lb$VISIT,lb$LBDY),]
lb$id_visit <- paste(lb$USUBJID,lb$VISIT,lb$LBDY)
check <- lb[lb$LBTEST=="METHADONE",] # check methadone multiple observations - some get sent for repeat tests
check <- data.frame(table(check$id_visit))
check <- check[check$Freq>1,]
check <- lb[lb$id_visit %in% check$Var1,]
id_visit <- unique(lb$id_visit)
patdeid <- rep(NA,length(id_visit))
VISIT <- rep(NA,length(id_visit))
LBDY<- rep(NA,length(id_visit))
TEST <- rep(NA,length(id_visit))
OPIATES <- rep(NA,length(id_visit))
METHADONE <- rep(NA,length(id_visit))
ATTENDANCE <- rep(NA,length(id_visit))
# ACTION (Code provided): creating loop to organize data by id and time
for(i in 1:length(id_visit)){
  temp <- lb[lb$id_visit %in% id_visit[i],]
  patdeid[i] <- temp$USUBJID[1]
  VISIT[i] <- temp$VISIT[1]
  LBDY[i] <- temp$LBDY[1]
  TEST[i] <- 1
  OPIATES_temp <- temp[temp$LBTEST=="OPIATES/MORPHINE",]
  METHADONE_temp <- temp[temp$LBTEST=="METHADONE",]
  temp <- NA
  temp[any(complete.cases(OPIATES_temp$USUBJID))] <- OPIATES_temp$LBORRES[1]
  OPIATES[i] <- temp
  temp <- NA
  temp[any(complete.cases(METHADONE_temp$USUBJID))] <- METHADONE_temp$LBORRES[1]
  METHADONE[i] <- temp
}
MORPHINE <- OPIATES
CTN0009_UDS <- data.frame(patdeid,VISIT,LBDY,TEST,MORPHINE,OPIATES,METHADONE,ATTENDANCE)
# ACTION (Code provided): select relevant time points
CTN0009_UDS <- CTN0009_UDS[CTN0009_UDS$VISIT=="BASELINE"|
                             CTN0009_UDS$VISIT=="TREATMENT WEEK 8"|
                             CTN0009_UDS$VISIT=="FOLLOW UP 2 WEEK 13"|
                             CTN0009_UDS$VISIT=="FOLLOW UP 3 WEEK 26",]
# ACTION (Code provided): remove data objects no longer needed
rm(list=ls()[! ls() %in% c("CTN0001","CTN0002","CTN0009","CTN0030","CTN0049","CTN0051",
                           "CTN0001_SF12_V1","CTN0002_SF12_V1","CTN0009_SF12_V1",
                           "CTN0030_SF12_V2","CTN0049_SF12_V2","CTN0051_EQ5D",
                           "CTN0001_ASA","CTN0002_ASA","CTN0009_ASA","CTN0030_ASA",
                           "CTN0049_ASA","CTN0051_ASA","CTN0001_UDS","CTN0002_UDS",
                           "CTN0009_UDS")])
# ACTION (Code not provided): Specify your working directory for CTN0030 here
#*#*#*#*#*#*#*#*#*#*#*#*#*#*#*#*#*#*#*#*#*#*#*#*#*#*#*#*#*#
# ACTION (Code provided): open file containing UDS information 
T_FRUDSAB <- read_csv("T_FRUDS.csv")
T_FRUDSAB <- T_FRUDSAB[,c("patdeid","VISIT","UDS002","UDS001","UDS001A","UDS001B",
                          "UDS007","UDS008","UDS011")]
colnames(T_FRUDSAB)[3] <- "LBDY"
colnames(T_FRUDSAB)[4] <- "TEST"
T_FRUDSAB$METHADONE <- NA
T_FRUDSAB$OXYCODONE <- NA
T_FRUDSAB$OPIATES <- NA
T_FRUDSAB$METHADONE[T_FRUDSAB$UDS007==0] <- "NEGATIVE"
T_FRUDSAB$OXYCODONE[T_FRUDSAB$UDS008==0] <- "NEGATIVE"
T_FRUDSAB$OPIATES[T_FRUDSAB$UDS011==0] <- "NEGATIVE"
T_FRUDSAB$METHADONE[T_FRUDSAB$UDS007==1] <- "POSITIVE"
T_FRUDSAB$OXYCODONE[T_FRUDSAB$UDS008==1] <- "POSITIVE"
T_FRUDSAB$OPIATES[T_FRUDSAB$UDS011==1] <- "POSITIVE"
T_FRUDSAB$MORPHINE <- T_FRUDSAB$OPIATES
T_FRUDSAB$ATTENDANCE <- NA
T_FRUDSAB <- T_FRUDSAB[T_FRUDSAB$VISIT=="BL"|
                         T_FRUDSAB$VISIT=="P1Wk12"|
                         T_FRUDSAB$VISIT=="P1Finl"|
                         T_FRUDSAB$VISIT=="P2Wk12"|
                         T_FRUDSAB$VISIT=="P2Wk24"|
                         T_FRUDSAB$VISIT=="P2Finl",]
CTN0030_UDS <- T_FRUDSAB
# ACTION (Code provided): remove data objects no longer needed
rm(list=ls()[! ls() %in% c("CTN0001","CTN0002","CTN0009","CTN0030","CTN0049","CTN0051",
                           "CTN0001_SF12_V1","CTN0002_SF12_V1","CTN0009_SF12_V1",
                           "CTN0030_SF12_V2","CTN0049_SF12_V2","CTN0051_EQ5D",
                           "CTN0001_ASA","CTN0002_ASA","CTN0009_ASA","CTN0030_ASA",
                           "CTN0049_ASA","CTN0051_ASA","CTN0001_UDS","CTN0002_UDS",
                           "CTN0009_UDS","CTN0030_UDS")])
# ACTION (Code not provided): Specify your working directory for CTN0049 here
#*#*#*#*#*#*#*#*#*#*#*#*#*#*#*#*#*#*#*#*#*#*#*#*#*#*#*#*#*#
# ACTION (Code provided): open file containing UDS information 
UDS <- read_csv("UDS.csv")
# ACTION (Code provided): select those participants meeting inclusion criteria
Any_opioids <- unique(CTN0049$patdeid)
UDS <- UDS[UDS$PROJID %in% Any_opioids,]
UDS <- UDS[,c("PROJID","VISNO","UDTSTPRF","UD1NCLRS","UDCOLDT","UD1OPI",
              "UD1OXY","UD1MTD")]
colnames(UDS)[1] <- "patdeid"
colnames(UDS)[2] <- "VISIT"
colnames(UDS)[3] <- "TEST"
colnames(UDS)[5] <- "LBDY"
UDS$METHADONE <- NA
UDS$OXYCODONE <- NA
UDS$OPIATES <- NA
UDS$METHADONE[UDS$UD1MTD==0] <- "NEGATIVE"
UDS$OXYCODONE[UDS$UD1OXY==0] <- "NEGATIVE"
UDS$OPIATES[UDS$UD1OPI==0] <- "NEGATIVE"
UDS$METHADONE[UDS$UD1MTD==1] <- "POSITIVE"
UDS$OXYCODONE[UDS$UD1OXY==1] <- "POSITIVE"
UDS$OPIATES[UDS$UD1OPI==1] <- "POSITIVE"
UDS$MORPHINE <- UDS$OPIATES
UDS$ATTENDANCE <- NA
UDS$ATTENDANCE[UDS$UD1NCLRS==2] <- "REFUSED"
CTN0049_UDS <- UDS
# ACTION (Code provided): remove data objects no longer needed
rm(list=ls()[! ls() %in% c("CTN0001","CTN0002","CTN0009","CTN0030","CTN0049","CTN0051",
                           "CTN0001_SF12_V1","CTN0002_SF12_V1","CTN0009_SF12_V1",
                           "CTN0030_SF12_V2","CTN0049_SF12_V2","CTN0051_EQ5D",
                           "CTN0001_ASA","CTN0002_ASA","CTN0009_ASA","CTN0030_ASA",
                           "CTN0049_ASA","CTN0051_ASA","CTN0001_UDS","CTN0002_UDS",
                           "CTN0009_UDS","CTN0030_UDS","CTN0049_UDS")])
# ACTION (Code not provided): Specify your working directory for CTN0051 here
#*#*#*#*#*#*#*#*#*#*#*#*#*#*#*#*#*#*#*#*#*#*#*#*#*#*#*#*#*#
# ACTION (Code provided): open file containing UDS information 
UDS <- read_csv("UDS.csv")
UDS <- UDS[,c("PATID","VISNO","UDTEST1","UDNORSN","UDCOLDT","UDOPI1",
              "UDOXY1","UDMTD1")]
colnames(UDS)[1] <- "patdeid"
colnames(UDS)[2] <- "VISIT"
colnames(UDS)[3] <- "TEST"
colnames(UDS)[5] <- "LBDY"
UDS$METHADONE <- NA
UDS$OXYCODONE <- NA
UDS$OPIATES <- NA
UDS$METHADONE[UDS$UDMTD1==0] <- "NEGATIVE"
UDS$OXYCODONE[UDS$UDOXY1==0] <- "NEGATIVE"
UDS$OPIATES[UDS$UDOPI1==0] <- "NEGATIVE"
UDS$METHADONE[UDS$UDMTD1==1] <- "POSITIVE"
UDS$OXYCODONE[UDS$UDOXY1==1] <- "POSITIVE"
UDS$OPIATES[UDS$UDOPI1==1] <- "POSITIVE"
UDS$MORPHINE <- UDS$OPIATES
UDS$ATTENDANCE <- NA
UDS$ATTENDANCE[UDS$UDNORSN==2] <- "REFUSED"
CTN0051_UDS <- UDS[c(UDS$VISIT=="00"|
                       UDS$VISIT=="24"|
                       UDS$VISIT=="36"|
                       UDS$VISIT=="EOT"),]
# ACTION (Code provided): remove data objects no longer needed
rm(list=ls()[! ls() %in% c("CTN0001","CTN0002","CTN0009","CTN0030","CTN0049","CTN0051",
                           "CTN0001_SF12_V1","CTN0002_SF12_V1","CTN0009_SF12_V1",
                           "CTN0030_SF12_V2","CTN0049_SF12_V2","CTN0051_EQ5D",
                           "CTN0001_ASA","CTN0002_ASA","CTN0009_ASA","CTN0030_ASA",
                           "CTN0049_ASA","CTN0051_ASA","CTN0001_UDS","CTN0002_UDS",
                           "CTN0009_UDS","CTN0030_UDS","CTN0049_UDS","CTN0051_UDS")])
################################################################################
################################################################################
# Saving the UDS data for later
# ACTION (Code not provided): set the working directory to save the UDS data
#*#*#*#*#*#*#*#*#*#*#*#*#*#*#*#*#*#*#*#*#*#*#*#*#*#*#*#*#*#
# ACTION (Code provided): now save these data
write_csv(CTN0001_UDS,"CTN0001_UDS.csv")
write_csv(CTN0002_UDS,"CTN0002_UDS.csv")
write_csv(CTN0009_UDS,"CTN0009_UDS.csv")
write_csv(CTN0030_UDS,"CTN0030_UDS.csv")
write_csv(CTN0049_UDS,"CTN0049_UDS.csv")
write_csv(CTN0051_UDS,"CTN0051_UDS.csv")
################################################################################
################################################################################
# SECTION DESCRIPTION: extracting medication variables
#       Lines: 5992-7691                                                                           
################################################################################
################################################################################
# ACTION (Code provided): create data set to populate with variables
CTN0001_MOUD <- CTN0001_ASA[,c("USUBJID","VISIT","QSDY")]
colnames(CTN0001_MOUD)[1] <- "patdeid"
CTN0001_MOUD$CM_METHADONE_REPORTED <- NA
CTN0001_MOUD$CM_CLONIDINE_REPORTED <- NA
CTN0001_MOUD$CM_NALTREXONE_REPORTED <- NA
CTN0001_MOUD$CM_LAAM_REPORTED <- NA
CTN0001_MOUD$CM_BUPRENORPHINE_REPORTED <- NA
CTN0001_MOUD$CM_PAIN_MEDS_REPORTED <- NA
CTN0001_MOUD$CM_METHADONE_7d <- NA
CTN0001_MOUD$CM_CLONIDINE_7d <- NA
CTN0001_MOUD$CM_NALTREXONE_7d <- NA
CTN0001_MOUD$CM_LAAM_7d <- NA
CTN0001_MOUD$CM_BUPRENORPHINE_7d <- NA
CTN0001_MOUD$CM_PAIN_MEDS_7d <- NA
CTN0001_MOUD$CM_METHADONE_ongoing <- NA
CTN0001_MOUD$CM_CLONIDINE_ongoing <- NA
CTN0001_MOUD$CM_NALTREXONE_ongoing <- NA
CTN0001_MOUD$CM_LAAM_ongoing <- NA
CTN0001_MOUD$CM_BUPRENORPHINE_ongoing <- NA
CTN0001_MOUD$CM_PAIN_MEDS_ongoing <- NA
CTN0001_MOUD$CM_METHADONE_DATE <- NA
CTN0001_MOUD$CM_CLONIDINE_DATE <- NA
CTN0001_MOUD$CM_NALTREXONE_DATE <- NA
CTN0001_MOUD$CM_LAAM_DATE <- NA
CTN0001_MOUD$CM_BUPRENORPHINE_DATE <- NA
CTN0001_MOUD$CM_PAIN_MEDS_DATE <- NA
# ACTION (Code not provided): Specify your working directory for CTN0001 here
#*#*#*#*#*#*#*#*#*#*#*#*#*#*#*#*#*#*#*#*#*#*#*#*#*#*#*#*#*#
# ACTION (Code provided): open file containing medications information 
cm <- read_csv("cm.csv")
select <- unique(CTN0001$patdeid)
cm <- cm[cm$USUBJID %in% select,]
# ACTION (Code provided): list all unique medication names
treatment <- unique(cm$CMTRT)
treatment <- treatment[order(treatment)]
buprenorphine <- NULL
temp <- treatment[grepl("buprenorphine",treatment,ignore.case = TRUE)]
buprenorphine <- c(buprenorphine,temp)
temp <- treatment[grepl("Bunavail",treatment,ignore.case = TRUE)]
buprenorphine <- c(buprenorphine,temp)
temp <- treatment[grepl("Suboxone",treatment,ignore.case = TRUE)]
buprenorphine <- c(buprenorphine,temp)
temp <- treatment[grepl("Zubsolv",treatment,ignore.case = TRUE)]
buprenorphine <- c(buprenorphine,temp)
clonidine <- NULL
temp <- treatment[grepl("clonidine",treatment,ignore.case = TRUE)]
clonidine <- c(clonidine,temp)
temp <- treatment[grepl("Catapres",treatment,ignore.case = TRUE)]
clonidine <- c(clonidine,temp)
temp <- treatment[grepl("CHONIDINE",treatment,ignore.case = TRUE)]
clonidine <- c(clonidine,temp)
temp <- treatment[grepl("CLONDINE",treatment,ignore.case = TRUE)]
clonidine <- c(clonidine,temp)
methadone <- NULL
temp <- treatment[grepl("Methadone",treatment,ignore.case = TRUE)]
methadone <- c(methadone,temp)
temp <- treatment[grepl("Methadose",treatment,ignore.case = TRUE)]
methadone <- c(methadone,temp)
temp <- treatment[grepl("Dolophine",treatment,ignore.case = TRUE)]
methadone <- c(methadone,temp)
naltrexone <- NULL
temp <- treatment[grepl("naltrexone",treatment,ignore.case = TRUE)]
naltrexone <- c(naltrexone,temp)
temp <- treatment[grepl("ReVia",treatment,ignore.case = TRUE)]
naltrexone <- c(naltrexone,temp)
temp <- treatment[grepl("Vivitrol",treatment,ignore.case = TRUE)]
naltrexone <- c(naltrexone,temp)
laam <- NULL
temp <- treatment[grepl("Levacetylmethadol",treatment,ignore.case = TRUE)]
laam <- c(laam,temp)
temp <- treatment[grepl("levomethadyl",treatment,ignore.case = TRUE)]
laam <- c(laam,temp)
temp <- treatment[grepl("laam",treatment,ignore.case = TRUE)]
laam <- c(laam,temp)
temp <- treatment[grepl("acetylmethadol",treatment,ignore.case = TRUE)]
laam <- c(laam,temp)
pain_meds <- NULL
temp <- treatment[grepl("Abstral",treatment,ignore.case = TRUE)]
pain_meds <- c(pain_meds,temp)
temp <- treatment[grepl("Actiq",treatment,ignore.case = TRUE)]
pain_meds <- c(pain_meds,temp)
temp <- treatment[grepl("Carfentanil",treatment,ignore.case = TRUE)]
pain_meds <- c(pain_meds,temp)
temp <- treatment[grepl("Codeine",treatment,ignore.case = TRUE)]
pain_meds <- c(pain_meds,temp)
temp <- treatment[grepl("Demerol",treatment,ignore.case = TRUE)]
pain_meds <- c(pain_meds,temp)
temp <- treatment[grepl("Dilaudid",treatment,ignore.case = TRUE)]
pain_meds <- c(pain_meds,temp)
temp <- treatment[grepl("Duragesic",treatment,ignore.case = TRUE)]
pain_meds <- c(pain_meds,temp)
temp <- treatment[grepl("Exalgo",treatment,ignore.case = TRUE)]
pain_meds <- c(pain_meds,temp)
temp <- treatment[grepl("Fentanyl",treatment,ignore.case = TRUE)]
pain_meds <- c(pain_meds,temp)
temp <- treatment[grepl("Fentora",treatment,ignore.case = TRUE)]
pain_meds <- c(pain_meds,temp)
temp <- treatment[grepl("Heroin",treatment,ignore.case = TRUE)]
pain_meds <- c(pain_meds,temp)
temp <- treatment[grepl("Hydrocodone",treatment,ignore.case = TRUE)]
pain_meds <- c(pain_meds,temp)
temp <- treatment[grepl("Hydromorphone",treatment,ignore.case = TRUE)]
pain_meds <- c(pain_meds,temp)
temp <- treatment[grepl("Kadian",treatment,ignore.case = TRUE)]
pain_meds <- c(pain_meds,temp)
temp <- treatment[grepl("Lazanda",treatment,ignore.case = TRUE)]
pain_meds <- c(pain_meds,temp)
temp <- treatment[grepl("Lortab",treatment,ignore.case = TRUE)]
pain_meds <- c(pain_meds,temp)
temp <- treatment[grepl("Meperidine",treatment,ignore.case = TRUE)]
pain_meds <- c(pain_meds,temp)
temp <- treatment[grepl("Morphine",treatment,ignore.case = TRUE)]
pain_meds <- c(pain_meds,temp)
temp <- treatment[grepl("MS Contin",treatment,ignore.case = TRUE)]
pain_meds <- c(pain_meds,temp)
temp <- treatment[grepl("Norco",treatment,ignore.case = TRUE)]
pain_meds <- c(pain_meds,temp)
temp <- treatment[grepl("Opana",treatment,ignore.case = TRUE)]
pain_meds <- c(pain_meds,temp)
temp <- treatment[grepl("Opium",treatment,ignore.case = TRUE)]
pain_meds <- c(pain_meds,temp)
temp <- treatment[grepl("oxycodon",treatment,ignore.case = TRUE)]
pain_meds <- c(pain_meds,temp)
temp <- treatment[grepl("OxyContin",treatment,ignore.case = TRUE)]
pain_meds <- c(pain_meds,temp)
temp <- treatment[grepl("Oxymorphone",treatment,ignore.case = TRUE)]
pain_meds <- c(pain_meds,temp)
temp <- treatment[grepl("Percocet",treatment,ignore.case = TRUE)]
pain_meds <- c(pain_meds,temp)
temp <- treatment[grepl("Roxicodone",treatment,ignore.case = TRUE)]
pain_meds <- c(pain_meds,temp)
temp <- treatment[grepl("Ryzolt",treatment,ignore.case = TRUE)]
pain_meds <- c(pain_meds,temp)
temp <- treatment[grepl("Subsys",treatment,ignore.case = TRUE)]
pain_meds <- c(pain_meds,temp)
temp <- treatment[grepl("Tramadol",treatment,ignore.case = TRUE)]
pain_meds <- c(pain_meds,temp)
temp <- treatment[grepl("Ultracet",treatment,ignore.case = TRUE)]
pain_meds <- c(pain_meds,temp)
temp <- treatment[grepl("Ultram",treatment,ignore.case = TRUE)]
pain_meds <- c(pain_meds,temp)
temp <- treatment[grepl("Vicodin",treatment,ignore.case = TRUE)]
pain_meds <- c(pain_meds,temp)
temp <- treatment[grepl("Dextropropoxyphene",treatment,ignore.case = TRUE)]
pain_meds <- c(pain_meds,temp)
temp <- treatment[grepl("DARVOCET",treatment,ignore.case = TRUE)]
pain_meds <- c(pain_meds,temp)
# ACTION (Code provided): check remaining observations for other data
indication <- unique(cm$CMINDC)
temp_indication <- indication[grepl("pain", indication,ignore.case = TRUE)]
temp <- cm
temp$keep <- 0
temp$keep[temp$CMINDC %in% temp_indication] <- 1
temp_indication <- indication[grepl("opiat", indication,ignore.case = TRUE)]
temp$keep[temp$CMINDC %in% temp_indication] <- 1
temp_indication <- indication[grepl("opioid", indication,ignore.case = TRUE)]
temp$keep[temp$CMINDC %in% temp_indication] <- 1
temp_indication <- indication[grepl("withdrawal", indication,ignore.case = TRUE)]
temp$keep[temp$CMINDC %in% temp_indication] <- 1
temp <- temp[temp$keep==1,]
treatment_identified <- c(buprenorphine,clonidine,laam,methadone,
                          naltrexone,pain_meds)
temp$keep[temp$CMTRT %in% treatment_identified] <- 0
temp <- temp[temp$keep==1,]
treatment <- unique(temp$CMTRT)
treatment <- treatment[order(treatment)]
# ACTION (Code provided): select all relevant medications
cm$keep <- 0
cm$keep[cm$CMTRT %in% treatment_identified] <- 1
cm <- cm[cm$keep==1,]
cm$keep <- 0
cm$keep[cm$VISIT=="BASELINE, ANY DAY PRIOR TO FIRST DOSE"] <- 1
cm$keep[cm$VISIT=="FOLLOW-UP 1"] <- 1
cm <- cm[cm$keep==1,]
# ACTION (Code provided): incorporating variables by id and time
for(i in 1:nrow(CTN0001_MOUD)){
  temp <- cm[cm$USUBJID==CTN0001_MOUD$patdeid[i],]
  temp <- temp[temp$VISIT==CTN0001_MOUD$VISIT[i],]
  keep_methadone <- 0
  keep_methadone[temp$CMTRT %in% methadone] <- 1
  if(any(complete.cases(keep_methadone)&keep_methadone==1)){
    temp1 <- temp[temp$CMTRT %in% methadone,]
    methadone_date <- temp1$CMENDY[1]
    ongoing <- NA
    CTN0001_MOUD$CM_METHADONE_REPORTED[i] <- 1
    CTN0001_MOUD$CM_METHADONE_DATE[i] <- methadone_date
    CTN0001_MOUD$CM_METHADONE_ongoing[i] <- ongoing}
  temp <- cm[cm$USUBJID==CTN0001_MOUD$patdeid[i],]
  temp <- temp[temp$VISIT==CTN0001_MOUD$VISIT[i],]
  keep_clonidine <- 0
  keep_clonidine[temp$CMTRT %in% clonidine] <- 1
  if(any(complete.cases(keep_clonidine)&keep_clonidine==1)){
    temp1 <- temp[temp$CMTRT %in% clonidine,]
    clonidine_date <- temp1$CMENDY[1]
    ongoing <- NA
    CTN0001_MOUD$CM_CLONIDINE_REPORTED[i] <- 1
    CTN0001_MOUD$CM_CLONIDINE_DATE[i] <- clonidine_date
    CTN0001_MOUD$CM_CLONIDINE_ongoing[i] <- ongoing}
  temp <- cm[cm$USUBJID==CTN0001_MOUD$patdeid[i],]
  temp <- temp[temp$VISIT==CTN0001_MOUD$VISIT[i],]
  keep_naltrexone <- 0
  keep_naltrexone[temp$CMTRT %in% naltrexone] <- 1
  if(any(complete.cases(keep_naltrexone)&keep_naltrexone==1)){
    temp1 <- temp[temp$CMTRT %in% naltrexone,]
    naltrexone_date <- temp1$CMENDY[1]
    ongoing <- NA
    CTN0001_MOUD$CM_NALTREXONE_REPORTED[i] <- 1
    CTN0001_MOUD$CM_NALTREXONE_DATE[i] <- naltrexone_date
    CTN0001_MOUD$CM_NALTREXONE_ongoing[i] <- ongoing}
  temp <- cm[cm$USUBJID==CTN0001_MOUD$patdeid[i],]
  temp <- temp[temp$VISIT==CTN0001_MOUD$VISIT[i],]
  keep_buprenorphine <- 0
  keep_buprenorphine[temp$CMTRT %in% buprenorphine] <- 1
  if(any(complete.cases(keep_buprenorphine)&keep_buprenorphine==1)){
    temp1 <- temp[temp$CMTRT %in% buprenorphine,]
    buprenorphine_date <- temp1$CMENDY[1]
    ongoing <- NA
    CTN0001_MOUD$CM_BUPRENORPHINE_REPORTED[i] <- 1
    CTN0001_MOUD$CM_BUPRENORPHINE_DATE[i] <- buprenorphine_date
    CTN0001_MOUD$CM_BUPRENORPHINE_ongoing[i] <- ongoing}
  temp <- cm[cm$USUBJID==CTN0001_MOUD$patdeid[i],]
  temp <- temp[temp$VISIT==CTN0001_MOUD$VISIT[i],]
  keep_laam <- 0
  keep_laam[temp$CMTRT %in% laam] <- 1
  if(any(complete.cases(keep_laam)&keep_laam==1)){
    temp1 <- temp[temp$CMTRT %in% laam,]
    laam_date <- temp1$CMENDY[1]
    ongoing <- NA
    CTN0001_MOUD$CM_LAAM_REPORTED[i] <- 1
    CTN0001_MOUD$CM_LAAM_DATE[i] <- laam_date
    CTN0001_MOUD$CM_LAAM_ongoing[i] <- ongoing}
  temp <- cm[cm$USUBJID==CTN0001_MOUD$patdeid[i],]
  temp <- temp[temp$VISIT==CTN0001_MOUD$VISIT[i],]
  keep_pain_meds <- 0
  keep_pain_meds[temp$CMTRT %in% pain_meds] <- 1
  if(any(complete.cases(keep_pain_meds)&keep_pain_meds==1)){
    temp1 <- temp[temp$CMTRT %in% pain_meds,]
    pain_meds_date <- temp1$CMENDY[1]
    ongoing <- NA
    CTN0001_MOUD$CM_PAIN_MEDS_REPORTED[i] <- 1
    CTN0001_MOUD$CM_PAIN_MEDS_DATE[i] <- pain_meds_date
    CTN0001_MOUD$CM_PAIN_MEDS_ongoing[i] <- ongoing}
}
# ACTION (Code provided): coding dummy variables related to MOUD
CTN0001_MOUD$CM_METHADONE_7d[complete.cases(CTN0001_MOUD$CM_METHADONE_DATE)&
                               complete.cases(CTN0001_MOUD$QSDY)&
                               CTN0001_MOUD$QSDY>CTN0001_MOUD$CM_METHADONE_DATE] <- 0
CTN0001_MOUD$CM_METHADONE_7d[complete.cases(CTN0001_MOUD$CM_METHADONE_DATE)&
                               complete.cases(CTN0001_MOUD$QSDY)&
                               CTN0001_MOUD$QSDY-CTN0001_MOUD$CM_METHADONE_DATE<8&
                               CTN0001_MOUD$QSDY-CTN0001_MOUD$CM_METHADONE_DATE>=0] <- 1
CTN0001_MOUD$CM_METHADONE_ongoing[complete.cases(CTN0001_MOUD$CM_METHADONE_DATE)&
                                    complete.cases(CTN0001_MOUD$QSDY)&
                                    CTN0001_MOUD$QSDY>CTN0001_MOUD$CM_METHADONE_DATE] <- 0
CTN0001_MOUD$CM_METHADONE_ongoing[complete.cases(CTN0001_MOUD$CM_METHADONE_DATE)&
                                    complete.cases(CTN0001_MOUD$QSDY)&
                                    CTN0001_MOUD$QSDY==CTN0001_MOUD$CM_METHADONE_DATE] <- 1
CTN0001_MOUD$CM_NALTREXONE_7d[complete.cases(CTN0001_MOUD$CM_NALTREXONE_DATE)&
                                complete.cases(CTN0001_MOUD$QSDY)&
                                CTN0001_MOUD$QSDY>CTN0001_MOUD$CM_NALTREXONE_DATE] <- 0
CTN0001_MOUD$CM_NALTREXONE_7d[complete.cases(CTN0001_MOUD$CM_NALTREXONE_DATE)&
                                complete.cases(CTN0001_MOUD$QSDY)&
                                CTN0001_MOUD$QSDY-CTN0001_MOUD$CM_NALTREXONE_DATE<8&
                                CTN0001_MOUD$QSDY-CTN0001_MOUD$CM_NALTREXONE_DATE>=0] <- 1
CTN0001_MOUD$CM_NALTREXONE_ongoing[complete.cases(CTN0001_MOUD$CM_NALTREXONE_DATE)&
                                     complete.cases(CTN0001_MOUD$QSDY)&
                                     CTN0001_MOUD$QSDY>CTN0001_MOUD$CM_NALTREXONE_DATE] <- 0
CTN0001_MOUD$CM_NALTREXONE_ongoing[complete.cases(CTN0001_MOUD$CM_NALTREXONE_DATE)&
                                     complete.cases(CTN0001_MOUD$QSDY)&
                                     CTN0001_MOUD$QSDY==CTN0001_MOUD$CM_NALTREXONE_DATE] <- 1
CTN0001_MOUD$CM_CLONIDINE_7d[complete.cases(CTN0001_MOUD$CM_CLONIDINE_DATE)&
                               complete.cases(CTN0001_MOUD$QSDY)&
                               CTN0001_MOUD$QSDY>CTN0001_MOUD$CM_CLONIDINE_DATE] <- 0
CTN0001_MOUD$CM_CLONIDINE_7d[complete.cases(CTN0001_MOUD$CM_CLONIDINE_DATE)&
                               complete.cases(CTN0001_MOUD$QSDY)&
                               CTN0001_MOUD$QSDY-CTN0001_MOUD$CM_CLONIDINE_DATE<8&
                               CTN0001_MOUD$QSDY-CTN0001_MOUD$CM_CLONIDINE_DATE>=0] <- 1
CTN0001_MOUD$CM_CLONIDINE_ongoing[complete.cases(CTN0001_MOUD$CM_CLONIDINE_DATE)&
                                    complete.cases(CTN0001_MOUD$QSDY)&
                                    CTN0001_MOUD$QSDY>CTN0001_MOUD$CM_CLONIDINE_DATE] <- 0
CTN0001_MOUD$CM_CLONIDINE_ongoing[complete.cases(CTN0001_MOUD$CM_CLONIDINE_DATE)&
                                    complete.cases(CTN0001_MOUD$QSDY)&
                                    CTN0001_MOUD$QSDY==CTN0001_MOUD$CM_CLONIDINE_DATE] <- 1
CTN0001_MOUD$CM_BUPRENORPHINE_7d[complete.cases(CTN0001_MOUD$CM_BUPRENORPHINE_DATE)&
                                   complete.cases(CTN0001_MOUD$QSDY)&
                                   CTN0001_MOUD$QSDY>CTN0001_MOUD$CM_BUPRENORPHINE_DATE] <- 0
CTN0001_MOUD$CM_BUPRENORPHINE_7d[complete.cases(CTN0001_MOUD$CM_BUPRENORPHINE_DATE)&
                                   complete.cases(CTN0001_MOUD$QSDY)&
                                   CTN0001_MOUD$QSDY-CTN0001_MOUD$CM_BUPRENORPHINE_DATE<8&
                                   CTN0001_MOUD$QSDY-CTN0001_MOUD$CM_BUPRENORPHINE_DATE>=0] <- 1
CTN0001_MOUD$CM_BUPRENORPHINE_ongoing[complete.cases(CTN0001_MOUD$CM_BUPRENORPHINE_DATE)&
                                        complete.cases(CTN0001_MOUD$QSDY)&
                                        CTN0001_MOUD$QSDY>CTN0001_MOUD$CM_BUPRENORPHINE_DATE] <- 0
CTN0001_MOUD$CM_BUPRENORPHINE_ongoing[complete.cases(CTN0001_MOUD$CM_BUPRENORPHINE_DATE)&
                                        complete.cases(CTN0001_MOUD$QSDY)&
                                        CTN0001_MOUD$QSDY==CTN0001_MOUD$CM_BUPRENORPHINE_DATE] <- 1
CTN0001_MOUD$CM_LAAM_7d[complete.cases(CTN0001_MOUD$CM_LAAM_DATE)&
                          complete.cases(CTN0001_MOUD$QSDY)&
                          CTN0001_MOUD$QSDY>CTN0001_MOUD$CM_LAAM_DATE] <- 0
CTN0001_MOUD$CM_LAAM_7d[complete.cases(CTN0001_MOUD$CM_LAAM_DATE)&
                          complete.cases(CTN0001_MOUD$QSDY)&
                          CTN0001_MOUD$QSDY-CTN0001_MOUD$CM_LAAM_DATE<8&
                          CTN0001_MOUD$QSDY-CTN0001_MOUD$CM_LAAM_DATE>=0] <- 1
CTN0001_MOUD$CM_LAAM_ongoing[complete.cases(CTN0001_MOUD$CM_LAAM_DATE)&
                               complete.cases(CTN0001_MOUD$QSDY)&
                               CTN0001_MOUD$QSDY>CTN0001_MOUD$CM_LAAM_DATE] <- 0
CTN0001_MOUD$CM_LAAM_ongoing[complete.cases(CTN0001_MOUD$CM_LAAM_DATE)&
                               complete.cases(CTN0001_MOUD$QSDY)&
                               CTN0001_MOUD$QSDY==CTN0001_MOUD$CM_LAAM_DATE] <- 1
CTN0001_MOUD$CM_PAIN_MEDS_7d[complete.cases(CTN0001_MOUD$CM_PAIN_MEDS_DATE)&
                               complete.cases(CTN0001_MOUD$QSDY)&
                               CTN0001_MOUD$QSDY>CTN0001_MOUD$CM_PAIN_MEDS_DATE] <- 0
CTN0001_MOUD$CM_PAIN_MEDS_7d[complete.cases(CTN0001_MOUD$CM_PAIN_MEDS_DATE)&
                               complete.cases(CTN0001_MOUD$QSDY)&
                               CTN0001_MOUD$QSDY-CTN0001_MOUD$CM_PAIN_MEDS_DATE<8&
                               CTN0001_MOUD$QSDY-CTN0001_MOUD$CM_PAIN_MEDS_DATE>=0] <- 1
CTN0001_MOUD$CM_PAIN_MEDS_ongoing[complete.cases(CTN0001_MOUD$CM_PAIN_MEDS_DATE)&
                                    complete.cases(CTN0001_MOUD$QSDY)&
                                    CTN0001_MOUD$QSDY>CTN0001_MOUD$CM_PAIN_MEDS_DATE] <- 0
CTN0001_MOUD$CM_PAIN_MEDS_ongoing[complete.cases(CTN0001_MOUD$CM_PAIN_MEDS_DATE)&
                                    complete.cases(CTN0001_MOUD$QSDY)&
                                    CTN0001_MOUD$QSDY==CTN0001_MOUD$CM_PAIN_MEDS_DATE] <- 1
# ACTION (Code provided): dropping observations with missing dates
check <- cm[is.na(cm$CMENDY),]
check <- check[check$CMTRT=="METHADONE"|check$CMTRT=="VICODIN",]
check$drop <- 1
check <- check[,c(3,7,22)]
colnames(check)[1:2] <- c("patdeid","VISIT")
CTN0001_MOUD <- merge(CTN0001_MOUD,check,by=c("patdeid","VISIT"),all.x = TRUE)
CTN0001_MOUD$drop[is.na(CTN0001_MOUD$drop)] <- 0
CTN0001_MOUD <- CTN0001_MOUD[CTN0001_MOUD$drop==0,c(1:27)]
# ACTION (Code provided): remove data objects no longer needed
rm(list=ls()[! ls() %in% c("CTN0001","CTN0002","CTN0009","CTN0030","CTN0049","CTN0051",
                           "CTN0001_SF12_V1","CTN0002_SF12_V1","CTN0009_SF12_V1",
                           "CTN0030_SF12_V2","CTN0049_SF12_V2","CTN0051_EQ5D",
                           "CTN0001_ASA","CTN0002_ASA","CTN0009_ASA","CTN0030_ASA",
                           "CTN0049_ASA","CTN0051_ASA","CTN0001_UDS","CTN0002_UDS",
                           "CTN0009_UDS","CTN0030_UDS","CTN0049_UDS","CTN0051_UDS",
                           "CTN0001_MOUD")])
# ACTION (Code provided): create data set to populate with variables for CTN0002
CTN0002_MOUD <- CTN0002_ASA[,c("USUBJID","VISIT","QSDY")]
colnames(CTN0002_MOUD)[1] <- "patdeid"
CTN0002_MOUD$CM_METHADONE_REPORTED <- NA
CTN0002_MOUD$CM_CLONIDINE_REPORTED <- NA
CTN0002_MOUD$CM_NALTREXONE_REPORTED <- NA
CTN0002_MOUD$CM_LAAM_REPORTED <- NA
CTN0002_MOUD$CM_BUPRENORPHINE_REPORTED <- NA
CTN0002_MOUD$CM_PAIN_MEDS_REPORTED <- NA
CTN0002_MOUD$CM_METHADONE_7d <- NA
CTN0002_MOUD$CM_CLONIDINE_7d <- NA
CTN0002_MOUD$CM_NALTREXONE_7d <- NA
CTN0002_MOUD$CM_LAAM_7d <- NA
CTN0002_MOUD$CM_BUPRENORPHINE_7d <- NA
CTN0002_MOUD$CM_PAIN_MEDS_7d <- NA
CTN0002_MOUD$CM_METHADONE_ongoing <- NA
CTN0002_MOUD$CM_CLONIDINE_ongoing <- NA
CTN0002_MOUD$CM_NALTREXONE_ongoing <- NA
CTN0002_MOUD$CM_LAAM_ongoing <- NA
CTN0002_MOUD$CM_BUPRENORPHINE_ongoing <- NA
CTN0002_MOUD$CM_PAIN_MEDS_ongoing <- NA
CTN0002_MOUD$CM_METHADONE_DATE <- NA
CTN0002_MOUD$CM_CLONIDINE_DATE <- NA
CTN0002_MOUD$CM_NALTREXONE_DATE <- NA
CTN0002_MOUD$CM_LAAM_DATE <- NA
CTN0002_MOUD$CM_BUPRENORPHINE_DATE <- NA
CTN0002_MOUD$CM_PAIN_MEDS_DATE <- NA
# ACTION (Code not provided): Specify your working directory for CTN0002 here
#*#*#*#*#*#*#*#*#*#*#*#*#*#*#*#*#*#*#*#*#*#*#*#*#*#*#*#*#*#
# ACTION (Code provided): open file containing medications information 
cm <- read_csv("cm.csv")
cm <- cm[cm$USUBJID %in% CTN0002$patdeid,]
treatment <- unique(cm$CMTRT)
treatment <- treatment[order(treatment)]
# ACTION (Code provided): list all unique medication names
buprenorphine <- NULL
temp <- treatment[grepl("buprenorphine",treatment,ignore.case = TRUE)]
buprenorphine <- c(buprenorphine,temp)
temp <- treatment[grepl("Bunavail",treatment,ignore.case = TRUE)]
buprenorphine <- c(buprenorphine,temp)
temp <- treatment[grepl("Suboxone",treatment,ignore.case = TRUE)]
buprenorphine <- c(buprenorphine,temp)
temp <- treatment[grepl("Zubsolv",treatment,ignore.case = TRUE)]
buprenorphine <- c(buprenorphine,temp)
clonidine <- NULL
temp <- treatment[grepl("clonidine",treatment,ignore.case = TRUE)]
clonidine <- c(clonidine,temp)
temp <- treatment[grepl("Catapres",treatment,ignore.case = TRUE)]
clonidine <- c(clonidine,temp)
methadone <- NULL
temp <- treatment[grepl("Methadone",treatment,ignore.case = TRUE)]
methadone <- c(methadone,temp)
temp <- treatment[grepl("Methadose",treatment,ignore.case = TRUE)]
methadone <- c(methadone,temp)
temp <- treatment[grepl("Dolophine",treatment,ignore.case = TRUE)]
methadone <- c(methadone,temp)
naltrexone <- NULL
temp <- treatment[grepl("naltrexone",treatment,ignore.case = TRUE)]
naltrexone <- c(naltrexone,temp)
temp <- treatment[grepl("ReVia",treatment,ignore.case = TRUE)]
naltrexone <- c(naltrexone,temp)
temp <- treatment[grepl("Vivitrol",treatment,ignore.case = TRUE)]
naltrexone <- c(naltrexone,temp)
laam <- NULL
temp <- treatment[grepl("Levacetylmethadol",treatment,ignore.case = TRUE)]
laam <- c(laam,temp)
temp <- treatment[grepl("levomethadyl",treatment,ignore.case = TRUE)]
laam <- c(laam,temp)
temp <- treatment[grepl("laam",treatment,ignore.case = TRUE)]
laam <- c(laam,temp)
temp <- treatment[grepl("acetylmethadol",treatment,ignore.case = TRUE)]
laam <- c(laam,temp)
pain_meds <- NULL
temp <- treatment[grepl("Abstral",treatment,ignore.case = TRUE)]
pain_meds <- c(pain_meds,temp)
temp <- treatment[grepl("Actiq",treatment,ignore.case = TRUE)]
pain_meds <- c(pain_meds,temp)
temp <- treatment[grepl("Carfentanil",treatment,ignore.case = TRUE)]
pain_meds <- c(pain_meds,temp)
temp <- treatment[grepl("Codeine",treatment,ignore.case = TRUE)]
pain_meds <- c(pain_meds,temp)
temp <- treatment[grepl("Demerol",treatment,ignore.case = TRUE)]
pain_meds <- c(pain_meds,temp)
temp <- treatment[grepl("Dilaudid",treatment,ignore.case = TRUE)]
pain_meds <- c(pain_meds,temp)
temp <- treatment[grepl("Duragesic",treatment,ignore.case = TRUE)]
pain_meds <- c(pain_meds,temp)
temp <- treatment[grepl("Exalgo",treatment,ignore.case = TRUE)]
pain_meds <- c(pain_meds,temp)
temp <- treatment[grepl("Fentanyl",treatment,ignore.case = TRUE)]
pain_meds <- c(pain_meds,temp)
temp <- treatment[grepl("Fentora",treatment,ignore.case = TRUE)]
pain_meds <- c(pain_meds,temp)
temp <- treatment[grepl("Heroin",treatment,ignore.case = TRUE)]
pain_meds <- c(pain_meds,temp)
temp <- treatment[grepl("Hydrocodone",treatment,ignore.case = TRUE)]
pain_meds <- c(pain_meds,temp)
temp <- treatment[grepl("Hydromorphone",treatment,ignore.case = TRUE)]
pain_meds <- c(pain_meds,temp)
temp <- treatment[grepl("Kadian",treatment,ignore.case = TRUE)]
pain_meds <- c(pain_meds,temp)
temp <- treatment[grepl("Lazanda",treatment,ignore.case = TRUE)]
pain_meds <- c(pain_meds,temp)
temp <- treatment[grepl("Lortab",treatment,ignore.case = TRUE)]
pain_meds <- c(pain_meds,temp)
temp <- treatment[grepl("Meperidine",treatment,ignore.case = TRUE)]
pain_meds <- c(pain_meds,temp)
temp <- treatment[grepl("Morphine",treatment,ignore.case = TRUE)]
pain_meds <- c(pain_meds,temp)
temp <- treatment[grepl("MS Contin",treatment,ignore.case = TRUE)]
pain_meds <- c(pain_meds,temp)
temp <- treatment[grepl("Norco",treatment,ignore.case = TRUE)]
pain_meds <- c(pain_meds,temp)
temp <- treatment[grepl("Opana",treatment,ignore.case = TRUE)]
pain_meds <- c(pain_meds,temp)
temp <- treatment[grepl("Opium",treatment,ignore.case = TRUE)]
pain_meds <- c(pain_meds,temp)
temp <- treatment[grepl("oxycodon",treatment,ignore.case = TRUE)]
pain_meds <- c(pain_meds,temp)
temp <- treatment[grepl("OxyContin",treatment,ignore.case = TRUE)]
pain_meds <- c(pain_meds,temp)
temp <- treatment[grepl("Oxymorphone",treatment,ignore.case = TRUE)]
pain_meds <- c(pain_meds,temp)
temp <- treatment[grepl("Percocet",treatment,ignore.case = TRUE)]
pain_meds <- c(pain_meds,temp)
temp <- treatment[grepl("Roxicodone",treatment,ignore.case = TRUE)]
pain_meds <- c(pain_meds,temp)
temp <- treatment[grepl("Ryzolt",treatment,ignore.case = TRUE)]
pain_meds <- c(pain_meds,temp)
temp <- treatment[grepl("Subsys",treatment,ignore.case = TRUE)]
pain_meds <- c(pain_meds,temp)
temp <- treatment[grepl("Tramadol",treatment,ignore.case = TRUE)]
pain_meds <- c(pain_meds,temp)
temp <- treatment[grepl("Ultracet",treatment,ignore.case = TRUE)]
pain_meds <- c(pain_meds,temp)
temp <- treatment[grepl("Ultram",treatment,ignore.case = TRUE)]
pain_meds <- c(pain_meds,temp)
temp <- treatment[grepl("Vicodin",treatment,ignore.case = TRUE)]
pain_meds <- c(pain_meds,temp)
temp <- treatment[grepl("Dextropropoxyphene",treatment,ignore.case = TRUE)]
pain_meds <- c(pain_meds,temp)
temp <- treatment[grepl("DARVOCET",treatment,ignore.case = TRUE)]
pain_meds <- c(pain_meds,temp)
# ACTION (Code provided): check remaining observations for other data
indication <- unique(cm$CMINDC)
temp_indication <- indication[grepl("pain", indication,ignore.case = TRUE)]
temp <- cm
temp$keep <- 0
temp$keep[temp$CMINDC %in% temp_indication] <- 1
temp_indication <- indication[grepl("opiat", indication,ignore.case = TRUE)]
temp$keep[temp$CMINDC %in% temp_indication] <- 1
temp_indication <- indication[grepl("opioid", indication,ignore.case = TRUE)]
temp$keep[temp$CMINDC %in% temp_indication] <- 1
temp_indication <- indication[grepl("withdrawal", indication,ignore.case = TRUE)]
temp$keep[temp$CMINDC %in% temp_indication] <- 1
temp <- temp[temp$keep==1,]
treatment_identified <- c(buprenorphine,clonidine,laam,methadone,
                          naltrexone,pain_meds)
temp$keep[temp$CMTRT %in% treatment_identified] <- 0
temp <- temp[temp$keep==1,]
treatment <- unique(temp$CMTRT)
treatment <- treatment[order(treatment)]
pain_meds <- c(pain_meds,"ora morph")
treatment_identified <- c(buprenorphine,clonidine,laam,methadone,
                          naltrexone,pain_meds)
# ACTION (Code provided): select all relevant medications
cm$keep <- 0
cm$keep[cm$CMTRT %in% treatment_identified] <- 1
cm <- cm[cm$keep==1,]
cm$keep <- 0
cm$keep[cm$VISIT=="BASELINE, ANY DAY PRIOR TO FIRST DOSE"] <- 1
cm$keep[cm$VISIT=="FOLLOW-UP 1"] <- 1
cm <- cm[cm$keep==1,]
check <- cm[is.na(cm$CMENDY),]
# ACTION (Code provided): incorporating variables by id and time
for(i in 1:nrow(CTN0002_MOUD)){
  temp <- cm[cm$USUBJID==CTN0002_MOUD$patdeid[i],]
  temp <- temp[temp$VISIT==CTN0002_MOUD$VISIT[i],]
  keep_methadone <- 0
  keep_methadone[temp$CMTRT %in% methadone] <- 1
  if(any(complete.cases(keep_methadone)&keep_methadone==1)){
    temp1 <- temp[temp$CMTRT %in% methadone,]
    methadone_date <- temp1$CMENDY[1]
    ongoing <- NA
    CTN0002_MOUD$CM_METHADONE_REPORTED[i] <- 1
    CTN0002_MOUD$CM_METHADONE_DATE[i] <- methadone_date
    CTN0002_MOUD$CM_METHADONE_ongoing[i] <- ongoing}
  temp <- cm[cm$USUBJID==CTN0002_MOUD$patdeid[i],]
  temp <- temp[temp$VISIT==CTN0002_MOUD$VISIT[i],]
  keep_clonidine <- 0
  keep_clonidine[temp$CMTRT %in% clonidine] <- 1
  if(any(complete.cases(keep_clonidine)&keep_clonidine==1)){
    temp1 <- temp[temp$CMTRT %in% clonidine,]
    clonidine_date <- temp1$CMENDY[1]
    ongoing <- NA
    CTN0002_MOUD$CM_CLONIDINE_REPORTED[i] <- 1
    CTN0002_MOUD$CM_CLONIDINE_DATE[i] <- clonidine_date
    CTN0002_MOUD$CM_CLONIDINE_ongoing[i] <- ongoing}
  temp <- cm[cm$USUBJID==CTN0002_MOUD$patdeid[i],]
  temp <- temp[temp$VISIT==CTN0002_MOUD$VISIT[i],]
  keep_naltrexone <- 0
  keep_naltrexone[temp$CMTRT %in% naltrexone] <- 1
  if(any(complete.cases(keep_naltrexone)&keep_naltrexone==1)){
    temp1 <- temp[temp$CMTRT %in% naltrexone,]
    naltrexone_date <- temp1$CMENDY[1]
    ongoing <- NA
    CTN0002_MOUD$CM_NALTREXONE_REPORTED[i] <- 1
    CTN0002_MOUD$CM_NALTREXONE_DATE[i] <- naltrexone_date
    CTN0002_MOUD$CM_NALTREXONE_ongoing[i] <- ongoing}
  temp <- cm[cm$USUBJID==CTN0002_MOUD$patdeid[i],]
  temp <- temp[temp$VISIT==CTN0002_MOUD$VISIT[i],]
  keep_buprenorphine <- 0
  keep_buprenorphine[temp$CMTRT %in% buprenorphine] <- 1
  if(any(complete.cases(keep_buprenorphine)&keep_buprenorphine==1)){
    temp1 <- temp[temp$CMTRT %in% buprenorphine,]
    buprenorphine_date <- temp1$CMENDY[1]
    ongoing <- NA
    CTN0002_MOUD$CM_BUPRENORPHINE_REPORTED[i] <- 1
    CTN0002_MOUD$CM_BUPRENORPHINE_DATE[i] <- buprenorphine_date
    CTN0002_MOUD$CM_BUPRENORPHINE_ongoing[i] <- ongoing}
  temp <- cm[cm$USUBJID==CTN0002_MOUD$patdeid[i],]
  temp <- temp[temp$VISIT==CTN0002_MOUD$VISIT[i],]
  keep_laam <- 0
  keep_laam[temp$CMTRT %in% laam] <- 1
  if(any(complete.cases(keep_laam)&keep_laam==1)){
    temp1 <- temp[temp$CMTRT %in% laam,]
    laam_date <- temp1$CMENDY[1]
    ongoing <- NA
    CTN0002_MOUD$CM_LAAM_REPORTED[i] <- 1
    CTN0002_MOUD$CM_LAAM_DATE[i] <- laam_date
    CTN0002_MOUD$CM_LAAM_ongoing[i] <- ongoing}
  temp <- cm[cm$USUBJID==CTN0002_MOUD$patdeid[i],]
  temp <- temp[temp$VISIT==CTN0002_MOUD$VISIT[i],]
  keep_pain_meds <- 0
  keep_pain_meds[temp$CMTRT %in% pain_meds] <- 1
  if(any(complete.cases(keep_pain_meds)&keep_pain_meds==1)){
    temp1 <- temp[temp$CMTRT %in% pain_meds,]
    pain_meds_date <- temp1$CMENDY[1]
    ongoing <- NA
    CTN0002_MOUD$CM_PAIN_MEDS_REPORTED[i] <- 1
    CTN0002_MOUD$CM_PAIN_MEDS_DATE[i] <- pain_meds_date
    CTN0002_MOUD$CM_PAIN_MEDS_ongoing[i] <- ongoing}
}
# ACTION (Code provided): coding dummy variables related to MOUD
CTN0002_MOUD$CM_METHADONE_7d[complete.cases(CTN0002_MOUD$CM_METHADONE_DATE)&
                               complete.cases(CTN0002_MOUD$QSDY)&
                               CTN0002_MOUD$QSDY>CTN0002_MOUD$CM_METHADONE_DATE] <- 0
CTN0002_MOUD$CM_METHADONE_7d[complete.cases(CTN0002_MOUD$CM_METHADONE_DATE)&
                               complete.cases(CTN0002_MOUD$QSDY)&
                               CTN0002_MOUD$QSDY-CTN0002_MOUD$CM_METHADONE_DATE<8&
                               CTN0002_MOUD$QSDY-CTN0002_MOUD$CM_METHADONE_DATE>=0] <- 1
CTN0002_MOUD$CM_METHADONE_ongoing[complete.cases(CTN0002_MOUD$CM_METHADONE_DATE)&
                                    complete.cases(CTN0002_MOUD$QSDY)&
                                    CTN0002_MOUD$QSDY>CTN0002_MOUD$CM_METHADONE_DATE] <- 0
CTN0002_MOUD$CM_METHADONE_ongoing[complete.cases(CTN0002_MOUD$CM_METHADONE_DATE)&
                                    complete.cases(CTN0002_MOUD$QSDY)&
                                    CTN0002_MOUD$QSDY==CTN0002_MOUD$CM_METHADONE_DATE] <- 1
CTN0002_MOUD$CM_NALTREXONE_7d[complete.cases(CTN0002_MOUD$CM_NALTREXONE_DATE)&
                                complete.cases(CTN0002_MOUD$QSDY)&
                                CTN0002_MOUD$QSDY>CTN0002_MOUD$CM_NALTREXONE_DATE] <- 0
CTN0002_MOUD$CM_NALTREXONE_7d[complete.cases(CTN0002_MOUD$CM_NALTREXONE_DATE)&
                                complete.cases(CTN0002_MOUD$QSDY)&
                                CTN0002_MOUD$QSDY-CTN0002_MOUD$CM_NALTREXONE_DATE<8&
                                CTN0002_MOUD$QSDY-CTN0002_MOUD$CM_NALTREXONE_DATE>=0] <- 1
CTN0002_MOUD$CM_NALTREXONE_ongoing[complete.cases(CTN0002_MOUD$CM_NALTREXONE_DATE)&
                                     complete.cases(CTN0002_MOUD$QSDY)&
                                     CTN0002_MOUD$QSDY>CTN0002_MOUD$CM_NALTREXONE_DATE] <- 0
CTN0002_MOUD$CM_NALTREXONE_ongoing[complete.cases(CTN0002_MOUD$CM_NALTREXONE_DATE)&
                                     complete.cases(CTN0002_MOUD$QSDY)&
                                     CTN0002_MOUD$QSDY==CTN0002_MOUD$CM_NALTREXONE_DATE] <- 1
CTN0002_MOUD$CM_CLONIDINE_7d[complete.cases(CTN0002_MOUD$CM_CLONIDINE_DATE)&
                               complete.cases(CTN0002_MOUD$QSDY)&
                               CTN0002_MOUD$QSDY>CTN0002_MOUD$CM_CLONIDINE_DATE] <- 0
CTN0002_MOUD$CM_CLONIDINE_7d[complete.cases(CTN0002_MOUD$CM_CLONIDINE_DATE)&
                               complete.cases(CTN0002_MOUD$QSDY)&
                               CTN0002_MOUD$QSDY-CTN0002_MOUD$CM_CLONIDINE_DATE<8&
                               CTN0002_MOUD$QSDY-CTN0002_MOUD$CM_CLONIDINE_DATE>=0] <- 1
CTN0002_MOUD$CM_CLONIDINE_ongoing[complete.cases(CTN0002_MOUD$CM_CLONIDINE_DATE)&
                                    complete.cases(CTN0002_MOUD$QSDY)&
                                    CTN0002_MOUD$QSDY>CTN0002_MOUD$CM_CLONIDINE_DATE] <- 0
CTN0002_MOUD$CM_CLONIDINE_ongoing[complete.cases(CTN0002_MOUD$CM_CLONIDINE_DATE)&
                                    complete.cases(CTN0002_MOUD$QSDY)&
                                    CTN0002_MOUD$QSDY==CTN0002_MOUD$CM_CLONIDINE_DATE] <- 1
CTN0002_MOUD$CM_BUPRENORPHINE_7d[complete.cases(CTN0002_MOUD$CM_BUPRENORPHINE_DATE)&
                                   complete.cases(CTN0002_MOUD$QSDY)&
                                   CTN0002_MOUD$QSDY>CTN0002_MOUD$CM_BUPRENORPHINE_DATE] <- 0
CTN0002_MOUD$CM_BUPRENORPHINE_7d[complete.cases(CTN0002_MOUD$CM_BUPRENORPHINE_DATE)&
                                   complete.cases(CTN0002_MOUD$QSDY)&
                                   CTN0002_MOUD$QSDY-CTN0002_MOUD$CM_BUPRENORPHINE_DATE<8&
                                   CTN0002_MOUD$QSDY-CTN0002_MOUD$CM_BUPRENORPHINE_DATE>=0] <- 1
CTN0002_MOUD$CM_BUPRENORPHINE_ongoing[complete.cases(CTN0002_MOUD$CM_BUPRENORPHINE_DATE)&
                                        complete.cases(CTN0002_MOUD$QSDY)&
                                        CTN0002_MOUD$QSDY>CTN0002_MOUD$CM_BUPRENORPHINE_DATE] <- 0
CTN0002_MOUD$CM_BUPRENORPHINE_ongoing[complete.cases(CTN0002_MOUD$CM_BUPRENORPHINE_DATE)&
                                        complete.cases(CTN0002_MOUD$QSDY)&
                                        CTN0002_MOUD$QSDY==CTN0002_MOUD$CM_BUPRENORPHINE_DATE] <- 1
CTN0002_MOUD$CM_LAAM_7d[complete.cases(CTN0002_MOUD$CM_LAAM_DATE)&
                          complete.cases(CTN0002_MOUD$QSDY)&
                          CTN0002_MOUD$QSDY>CTN0002_MOUD$CM_LAAM_DATE] <- 0
CTN0002_MOUD$CM_LAAM_7d[complete.cases(CTN0002_MOUD$CM_LAAM_DATE)&
                          complete.cases(CTN0002_MOUD$QSDY)&
                          CTN0002_MOUD$QSDY-CTN0002_MOUD$CM_LAAM_DATE<8&
                          CTN0002_MOUD$QSDY-CTN0002_MOUD$CM_LAAM_DATE>=0] <- 1
CTN0002_MOUD$CM_LAAM_ongoing[complete.cases(CTN0002_MOUD$CM_LAAM_DATE)&
                               complete.cases(CTN0002_MOUD$QSDY)&
                               CTN0002_MOUD$QSDY>CTN0002_MOUD$CM_LAAM_DATE] <- 0
CTN0002_MOUD$CM_LAAM_ongoing[complete.cases(CTN0002_MOUD$CM_LAAM_DATE)&
                               complete.cases(CTN0002_MOUD$QSDY)&
                               CTN0002_MOUD$QSDY==CTN0002_MOUD$CM_LAAM_DATE] <- 1
CTN0002_MOUD$CM_PAIN_MEDS_7d[complete.cases(CTN0002_MOUD$CM_PAIN_MEDS_DATE)&
                               complete.cases(CTN0002_MOUD$QSDY)&
                               CTN0002_MOUD$QSDY>CTN0002_MOUD$CM_PAIN_MEDS_DATE] <- 0
CTN0002_MOUD$CM_PAIN_MEDS_7d[complete.cases(CTN0002_MOUD$CM_PAIN_MEDS_DATE)&
                               complete.cases(CTN0002_MOUD$QSDY)&
                               CTN0002_MOUD$QSDY-CTN0002_MOUD$CM_PAIN_MEDS_DATE<8&
                               CTN0002_MOUD$QSDY-CTN0002_MOUD$CM_PAIN_MEDS_DATE>=0] <- 1
CTN0002_MOUD$CM_PAIN_MEDS_ongoing[complete.cases(CTN0002_MOUD$CM_PAIN_MEDS_DATE)&
                                    complete.cases(CTN0002_MOUD$QSDY)&
                                    CTN0002_MOUD$QSDY>CTN0002_MOUD$CM_PAIN_MEDS_DATE] <- 0
CTN0002_MOUD$CM_PAIN_MEDS_ongoing[complete.cases(CTN0002_MOUD$CM_PAIN_MEDS_DATE)&
                                    complete.cases(CTN0002_MOUD$QSDY)&
                                    CTN0002_MOUD$QSDY==CTN0002_MOUD$CM_PAIN_MEDS_DATE] <- 1
# ACTION (Code provided): dropping observations with missing dates
check$drop <- 1
check <- check[,c(3,7,22)]
colnames(check)[1:2] <- c("patdeid","VISIT")
CTN0002_MOUD <- merge(CTN0002_MOUD,check,by=c("patdeid","VISIT"),all.x = TRUE)
CTN0002_MOUD$drop[is.na(CTN0002_MOUD$drop)] <- 0
CTN0002_MOUD <- CTN0002_MOUD[CTN0002_MOUD$drop==0,c(1:27)]
# ACTION (Code provided): remove data objects no longer needed
rm(list=ls()[! ls() %in% c("CTN0001","CTN0002","CTN0009","CTN0030","CTN0049","CTN0051",
                           "CTN0001_SF12_V1","CTN0002_SF12_V1","CTN0009_SF12_V1",
                           "CTN0030_SF12_V2","CTN0049_SF12_V2","CTN0051_EQ5D",
                           "CTN0001_ASA","CTN0002_ASA","CTN0009_ASA","CTN0030_ASA",
                           "CTN0049_ASA","CTN0051_ASA","CTN0001_UDS","CTN0002_UDS",
                           "CTN0009_UDS","CTN0030_UDS","CTN0049_UDS","CTN0051_UDS",
                           "CTN0001_MOUD","CTN0002_MOUD")])
# ACTION (Code provided): create data set to populate with variables for CTN0009
CTN0009_MOUD <- CTN0009_ASA[,c("USUBJID","VISIT","QSDY")]
colnames(CTN0009_MOUD)[1] <- "patdeid"
CTN0009_MOUD$CM_METHADONE_REPORTED <- NA
CTN0009_MOUD$CM_CLONIDINE_REPORTED <- NA
CTN0009_MOUD$CM_NALTREXONE_REPORTED <- NA
CTN0009_MOUD$CM_LAAM_REPORTED <- NA
CTN0009_MOUD$CM_BUPRENORPHINE_REPORTED <- NA
CTN0009_MOUD$CM_PAIN_MEDS_REPORTED <- NA
CTN0009_MOUD$CM_METHADONE_7d <- NA
CTN0009_MOUD$CM_CLONIDINE_7d <- NA
CTN0009_MOUD$CM_NALTREXONE_7d <- NA
CTN0009_MOUD$CM_LAAM_7d <- NA
CTN0009_MOUD$CM_BUPRENORPHINE_7d <- NA
CTN0009_MOUD$CM_PAIN_MEDS_7d <- NA
CTN0009_MOUD$CM_METHADONE_ongoing <- NA
CTN0009_MOUD$CM_CLONIDINE_ongoing <- NA
CTN0009_MOUD$CM_NALTREXONE_ongoing <- NA
CTN0009_MOUD$CM_LAAM_ongoing <- NA
CTN0009_MOUD$CM_BUPRENORPHINE_ongoing <- NA
CTN0009_MOUD$CM_PAIN_MEDS_ongoing <- NA
CTN0009_MOUD$CM_METHADONE_DATE <- NA
CTN0009_MOUD$CM_CLONIDINE_DATE <- NA
CTN0009_MOUD$CM_NALTREXONE_DATE <- NA
CTN0009_MOUD$CM_LAAM_DATE <- NA
CTN0009_MOUD$CM_BUPRENORPHINE_DATE <- NA
CTN0009_MOUD$CM_PAIN_MEDS_DATE <- NA
# ACTION (Code not provided): Specify your working directory for CTN0009 here
#*#*#*#*#*#*#*#*#*#*#*#*#*#*#*#*#*#*#*#*#*#*#*#*#*#*#*#*#*#
# ACTION (Code provided): open file containing medications information 
cm <- read_csv("cm.csv")
select <- unique(CTN0009$patdeid)
cm <- cm[cm$USUBJID %in% select,]
treatment <- unique(cm$CMTRT)
treatment <- treatment[order(treatment)]
# ACTION (Code provided): list all unique medication names
buprenorphine <- NULL
temp <- treatment[grepl("buprenorphine",treatment,ignore.case = TRUE)]
buprenorphine <- c(buprenorphine,temp)
temp <- treatment[grepl("Bunavail",treatment,ignore.case = TRUE)]
buprenorphine <- c(buprenorphine,temp)
temp <- treatment[grepl("Suboxone",treatment,ignore.case = TRUE)]
buprenorphine <- c(buprenorphine,temp)
temp <- treatment[grepl("Zubsolv",treatment,ignore.case = TRUE)]
buprenorphine <- c(buprenorphine,temp)
clonidine <- NULL
temp <- treatment[grepl("clonidine",treatment,ignore.case = TRUE)]
clonidine <- c(clonidine,temp)
temp <- treatment[grepl("Catapres",treatment,ignore.case = TRUE)]
clonidine <- c(clonidine,temp)
methadone <- NULL
temp <- treatment[grepl("Methadone",treatment,ignore.case = TRUE)]
methadone <- c(methadone,temp)
temp <- treatment[grepl("Methadose",treatment,ignore.case = TRUE)]
methadone <- c(methadone,temp)
temp <- treatment[grepl("Dolophine",treatment,ignore.case = TRUE)]
methadone <- c(methadone,temp)
naltrexone <- NULL
temp <- treatment[grepl("naltrexone",treatment,ignore.case = TRUE)]
naltrexone <- c(naltrexone,temp)
temp <- treatment[grepl("ReVia",treatment,ignore.case = TRUE)]
naltrexone <- c(naltrexone,temp)
temp <- treatment[grepl("Vivitrol",treatment,ignore.case = TRUE)]
naltrexone <- c(naltrexone,temp)
laam <- NULL
temp <- treatment[grepl("Levacetylmethadol",treatment,ignore.case = TRUE)]
laam <- c(laam,temp)
temp <- treatment[grepl("levomethadyl",treatment,ignore.case = TRUE)]
laam <- c(laam,temp)
temp <- treatment[grepl("laam",treatment,ignore.case = TRUE)]
laam <- c(laam,temp)
temp <- treatment[grepl("acetylmethadol",treatment,ignore.case = TRUE)]
laam <- c(laam,temp)
pain_meds <- NULL
temp <- treatment[grepl("Abstral",treatment,ignore.case = TRUE)]
pain_meds <- c(pain_meds,temp)
temp <- treatment[grepl("Actiq",treatment,ignore.case = TRUE)]
pain_meds <- c(pain_meds,temp)
temp <- treatment[grepl("Carfentanil",treatment,ignore.case = TRUE)]
pain_meds <- c(pain_meds,temp)
temp <- treatment[grepl("Codeine",treatment,ignore.case = TRUE)]
pain_meds <- c(pain_meds,temp)
temp <- treatment[grepl("Demerol",treatment,ignore.case = TRUE)]
pain_meds <- c(pain_meds,temp)
temp <- treatment[grepl("Dilaudid",treatment,ignore.case = TRUE)]
pain_meds <- c(pain_meds,temp)
temp <- treatment[grepl("Duragesic",treatment,ignore.case = TRUE)]
pain_meds <- c(pain_meds,temp)
temp <- treatment[grepl("Exalgo",treatment,ignore.case = TRUE)]
pain_meds <- c(pain_meds,temp)
temp <- treatment[grepl("Fentanyl",treatment,ignore.case = TRUE)]
pain_meds <- c(pain_meds,temp)
temp <- treatment[grepl("Fentora",treatment,ignore.case = TRUE)]
pain_meds <- c(pain_meds,temp)
temp <- treatment[grepl("Heroin",treatment,ignore.case = TRUE)]
pain_meds <- c(pain_meds,temp)
temp <- treatment[grepl("Hydrocodone",treatment,ignore.case = TRUE)]
pain_meds <- c(pain_meds,temp)
temp <- treatment[grepl("Hydromorphone",treatment,ignore.case = TRUE)]
pain_meds <- c(pain_meds,temp)
temp <- treatment[grepl("Kadian",treatment,ignore.case = TRUE)]
pain_meds <- c(pain_meds,temp)
temp <- treatment[grepl("Lazanda",treatment,ignore.case = TRUE)]
pain_meds <- c(pain_meds,temp)
temp <- treatment[grepl("Lortab",treatment,ignore.case = TRUE)]
pain_meds <- c(pain_meds,temp)
temp <- treatment[grepl("Meperidine",treatment,ignore.case = TRUE)]
pain_meds <- c(pain_meds,temp)
temp <- treatment[grepl("Morphine",treatment,ignore.case = TRUE)]
pain_meds <- c(pain_meds,temp)
temp <- treatment[grepl("MS Contin",treatment,ignore.case = TRUE)]
pain_meds <- c(pain_meds,temp)
temp <- treatment[grepl("Norco",treatment,ignore.case = TRUE)]
pain_meds <- c(pain_meds,temp)
temp <- treatment[grepl("Opana",treatment,ignore.case = TRUE)]
pain_meds <- c(pain_meds,temp)
temp <- treatment[grepl("Opium",treatment,ignore.case = TRUE)]
pain_meds <- c(pain_meds,temp)
temp <- treatment[grepl("oxycodon",treatment,ignore.case = TRUE)]
pain_meds <- c(pain_meds,temp)
temp <- treatment[grepl("OxyContin",treatment,ignore.case = TRUE)]
pain_meds <- c(pain_meds,temp)
temp <- treatment[grepl("Oxymorphone",treatment,ignore.case = TRUE)]
pain_meds <- c(pain_meds,temp)
temp <- treatment[grepl("Percocet",treatment,ignore.case = TRUE)]
pain_meds <- c(pain_meds,temp)
temp <- treatment[grepl("Roxicodone",treatment,ignore.case = TRUE)]
pain_meds <- c(pain_meds,temp)
temp <- treatment[grepl("Ryzolt",treatment,ignore.case = TRUE)]
pain_meds <- c(pain_meds,temp)
temp <- treatment[grepl("Subsys",treatment,ignore.case = TRUE)]
pain_meds <- c(pain_meds,temp)
temp <- treatment[grepl("Tramadol",treatment,ignore.case = TRUE)]
pain_meds <- c(pain_meds,temp)
temp <- treatment[grepl("Ultracet",treatment,ignore.case = TRUE)]
pain_meds <- c(pain_meds,temp)
temp <- treatment[grepl("Ultram",treatment,ignore.case = TRUE)]
pain_meds <- c(pain_meds,temp)
temp <- treatment[grepl("Vicodin",treatment,ignore.case = TRUE)]
pain_meds <- c(pain_meds,temp)
temp <- treatment[grepl("Dextropropoxyphene",treatment,ignore.case = TRUE)]
pain_meds <- c(pain_meds,temp)
temp <- treatment[grepl("DARVOCET",treatment,ignore.case = TRUE)]
pain_meds <- c(pain_meds,temp)
# ACTION (Code provided): check remaining observations for other data
indication <- unique(cm$CMINDC)
temp_indication <- indication[grepl("pain", indication,ignore.case = TRUE)]
temp <- cm
temp$keep <- 0
temp$keep[temp$CMINDC %in% temp_indication] <- 1
temp_indication <- indication[grepl("opiat", indication,ignore.case = TRUE)]
temp$keep[temp$CMINDC %in% temp_indication] <- 1
temp_indication <- indication[grepl("opioid", indication,ignore.case = TRUE)]
temp$keep[temp$CMINDC %in% temp_indication] <- 1
temp_indication <- indication[grepl("withdrawal", indication,ignore.case = TRUE)]
temp$keep[temp$CMINDC %in% temp_indication] <- 1
temp <- temp[temp$keep==1,]
treatment_identified <- c(buprenorphine,clonidine,laam,methadone,
                          naltrexone,pain_meds)
temp$keep[temp$CMTRT %in% treatment_identified] <- 0
temp <- temp[temp$keep==1,]
treatment <- unique(temp$CMTRT)
treatment <- treatment[order(treatment)]
# ACTION (Code provided): additional medication names
pain_meds <- c(pain_meds,"LORATAB","LORITAB","MIRS-MORPHENE","MS- COTIN",
               "MS-CONTIN","OXYCOTIN","PERCOSET","PROPOXYPHENE","PROPOXY-N/APAP",
               "TRAMEDOL","VICADIN","VICODAN","VIOCODAN")
methadone <- c(methadone,"MTHADONE HCL")
treatment_identified <- c(buprenorphine,clonidine,laam,methadone,
                          naltrexone,pain_meds)
# ACTION (Code provided): select all relevant medications
cm$keep <- 0
cm$keep[cm$CMTRT %in% treatment_identified] <- 1
cm <- cm[cm$keep==1,]
cm$keep <- 0
cm$keep[cm$VISIT=="BASELINE"] <- 1
cm$keep[cm$VISIT=="TREATMENT WEEK 8"] <- 1
cm$keep[cm$VISIT=="FOLLOW UP 2 WEEK 13"] <- 1
cm$keep[cm$VISIT=="FOLLOW UP 3 WEEK 26"] <- 1
cm <- cm[cm$keep==1,]
# ACTION (Code provided): incorporating variables by id and time
cm <- cm[c(1:4,6:nrow(cm)),]
for(i in 1:nrow(CTN0009_MOUD)){
  temp <- cm[cm$USUBJID==CTN0009_MOUD$patdeid[i],]
  temp <- temp[temp$VISIT==CTN0009_MOUD$VISIT[i],]
  keep_methadone <- 0
  keep_methadone[temp$CMTRT %in% methadone] <- 1
  if(any(complete.cases(keep_methadone)&keep_methadone==1)){
    temp1 <- temp[temp$CMTRT %in% methadone,]
    methadone_date <- temp1$CMENDY[1]
    ongoing <- temp1$CMENRF[1]
    CTN0009_MOUD$CM_METHADONE_REPORTED[i] <- 1
    CTN0009_MOUD$CM_METHADONE_DATE[i] <- methadone_date
    CTN0009_MOUD$CM_METHADONE_ongoing[i] <- ongoing}
  temp <- cm[cm$USUBJID==CTN0009_MOUD$patdeid[i],]
  temp <- temp[temp$VISIT==CTN0009_MOUD$VISIT[i],]
  keep_clonidine <- 0
  keep_clonidine[temp$CMTRT %in% clonidine] <- 1
  if(any(complete.cases(keep_clonidine)&keep_clonidine==1)){
    temp1 <- temp[temp$CMTRT %in% clonidine,]
    clonidine_date <- temp1$CMENDY[1]
    ongoing <- temp1$CMENRF[1]
    CTN0009_MOUD$CM_CLONIDINE_REPORTED[i] <- 1
    CTN0009_MOUD$CM_CLONIDINE_DATE[i] <- clonidine_date
    CTN0009_MOUD$CM_CLONIDINE_ongoing[i] <- ongoing}
  temp <- cm[cm$USUBJID==CTN0009_MOUD$patdeid[i],]
  temp <- temp[temp$VISIT==CTN0009_MOUD$VISIT[i],]
  keep_naltrexone <- 0
  keep_naltrexone[temp$CMTRT %in% naltrexone] <- 1
  if(any(complete.cases(keep_naltrexone)&keep_naltrexone==1)){
    temp1 <- temp[temp$CMTRT %in% naltrexone,]
    naltrexone_date <- temp1$CMENDY[1]
    ongoing <- temp1$CMENRF[1]
    CTN0009_MOUD$CM_NALTREXONE_REPORTED[i] <- 1
    CTN0009_MOUD$CM_NALTREXONE_DATE[i] <- naltrexone_date
    CTN0009_MOUD$CM_NALTREXONE_ongoing[i] <- ongoing}
  temp <- cm[cm$USUBJID==CTN0009_MOUD$patdeid[i],]
  temp <- temp[temp$VISIT==CTN0009_MOUD$VISIT[i],]
  keep_buprenorphine <- 0
  keep_buprenorphine[temp$CMTRT %in% buprenorphine] <- 1
  if(any(complete.cases(keep_buprenorphine)&keep_buprenorphine==1)){
    temp1 <- temp[temp$CMTRT %in% buprenorphine,]
    buprenorphine_date <- temp1$CMENDY[1]
    ongoing <- temp1$CMENRF[1]
    CTN0009_MOUD$CM_BUPRENORPHINE_REPORTED[i] <- 1
    CTN0009_MOUD$CM_BUPRENORPHINE_DATE[i] <- buprenorphine_date
    CTN0009_MOUD$CM_BUPRENORPHINE_ongoing[i] <- ongoing}
  temp <- cm[cm$USUBJID==CTN0009_MOUD$patdeid[i],]
  temp <- temp[temp$VISIT==CTN0009_MOUD$VISIT[i],]
  keep_laam <- 0
  keep_laam[temp$CMTRT %in% laam] <- 1
  if(any(complete.cases(keep_laam)&keep_laam==1)){
    temp1 <- temp[temp$CMTRT %in% laam,]
    laam_date <- temp1$CMENDY[1]
    ongoing <- temp1$CMENRF[1]
    CTN0009_MOUD$CM_LAAM_REPORTED[i] <- 1
    CTN0009_MOUD$CM_LAAM_DATE[i] <- laam_date
    CTN0009_MOUD$CM_LAAM_ongoing[i] <- ongoing}
  temp <- cm[cm$USUBJID==CTN0009_MOUD$patdeid[i],]
  temp <- temp[temp$VISIT==CTN0009_MOUD$VISIT[i],]
  keep_pain_meds <- 0
  keep_pain_meds[temp$CMTRT %in% pain_meds] <- 1
  if(any(complete.cases(keep_pain_meds)&keep_pain_meds==1)){
    temp1 <- temp[temp$CMTRT %in% pain_meds,]
    pain_meds_date <- temp1$CMENDY[1]
    ongoing <- temp1$CMENRF[1]
    CTN0009_MOUD$CM_PAIN_MEDS_REPORTED[i] <- 1
    CTN0009_MOUD$CM_PAIN_MEDS_DATE[i] <- pain_meds_date
    CTN0009_MOUD$CM_PAIN_MEDS_ongoing[i] <- ongoing}
}
# ACTION (Code provided): coding dummy variables related to MOUD
CTN0009_MOUD$CM_METHADONE_7d[complete.cases(CTN0009_MOUD$CM_METHADONE_DATE)&
                               complete.cases(CTN0009_MOUD$QSDY)&
                               CTN0009_MOUD$QSDY>CTN0009_MOUD$CM_METHADONE_DATE] <- 0
CTN0009_MOUD$CM_METHADONE_7d[complete.cases(CTN0009_MOUD$CM_METHADONE_DATE)&
                               complete.cases(CTN0009_MOUD$QSDY)&
                               CTN0009_MOUD$QSDY-CTN0009_MOUD$CM_METHADONE_DATE<8&
                               CTN0009_MOUD$QSDY-CTN0009_MOUD$CM_METHADONE_DATE>=0] <- 1
CTN0009_MOUD$CM_NALTREXONE_7d[complete.cases(CTN0009_MOUD$CM_NALTREXONE_DATE)&
                                complete.cases(CTN0009_MOUD$QSDY)&
                                CTN0009_MOUD$QSDY>CTN0009_MOUD$CM_NALTREXONE_DATE] <- 0
CTN0009_MOUD$CM_NALTREXONE_7d[complete.cases(CTN0009_MOUD$CM_NALTREXONE_DATE)&
                                complete.cases(CTN0009_MOUD$QSDY)&
                                CTN0009_MOUD$QSDY-CTN0009_MOUD$CM_NALTREXONE_DATE<8&
                                CTN0009_MOUD$QSDY-CTN0009_MOUD$CM_NALTREXONE_DATE>=0] <- 1
CTN0009_MOUD$CM_CLONIDINE_7d[complete.cases(CTN0009_MOUD$CM_CLONIDINE_DATE)&
                               complete.cases(CTN0009_MOUD$QSDY)&
                               CTN0009_MOUD$QSDY>CTN0009_MOUD$CM_CLONIDINE_DATE] <- 0
CTN0009_MOUD$CM_CLONIDINE_7d[complete.cases(CTN0009_MOUD$CM_CLONIDINE_DATE)&
                               complete.cases(CTN0009_MOUD$QSDY)&
                               CTN0009_MOUD$QSDY-CTN0009_MOUD$CM_CLONIDINE_DATE<8&
                               CTN0009_MOUD$QSDY-CTN0009_MOUD$CM_CLONIDINE_DATE>=0] <- 1
CTN0009_MOUD$CM_BUPRENORPHINE_7d[complete.cases(CTN0009_MOUD$CM_BUPRENORPHINE_DATE)&
                                   complete.cases(CTN0009_MOUD$QSDY)&
                                   CTN0009_MOUD$QSDY>CTN0009_MOUD$CM_BUPRENORPHINE_DATE] <- 0
CTN0009_MOUD$CM_BUPRENORPHINE_7d[complete.cases(CTN0009_MOUD$CM_BUPRENORPHINE_DATE)&
                                   complete.cases(CTN0009_MOUD$QSDY)&
                                   CTN0009_MOUD$QSDY-CTN0009_MOUD$CM_BUPRENORPHINE_DATE<8&
                                   CTN0009_MOUD$QSDY-CTN0009_MOUD$CM_BUPRENORPHINE_DATE>=0] <- 1
CTN0009_MOUD$CM_LAAM_7d[complete.cases(CTN0009_MOUD$CM_LAAM_DATE)&
                          complete.cases(CTN0009_MOUD$QSDY)&
                          CTN0009_MOUD$QSDY>CTN0009_MOUD$CM_LAAM_DATE] <- 0
CTN0009_MOUD$CM_LAAM_7d[complete.cases(CTN0009_MOUD$CM_LAAM_DATE)&
                          complete.cases(CTN0009_MOUD$QSDY)&
                          CTN0009_MOUD$QSDY-CTN0009_MOUD$CM_LAAM_DATE<8&
                          CTN0009_MOUD$QSDY-CTN0009_MOUD$CM_LAAM_DATE>=0] <- 1
CTN0009_MOUD$CM_PAIN_MEDS_7d[complete.cases(CTN0009_MOUD$CM_PAIN_MEDS_DATE)&
                               complete.cases(CTN0009_MOUD$QSDY)&
                               CTN0009_MOUD$QSDY>CTN0009_MOUD$CM_PAIN_MEDS_DATE] <- 0
CTN0009_MOUD$CM_PAIN_MEDS_7d[complete.cases(CTN0009_MOUD$CM_PAIN_MEDS_DATE)&
                               complete.cases(CTN0009_MOUD$QSDY)&
                               CTN0009_MOUD$QSDY-CTN0009_MOUD$CM_PAIN_MEDS_DATE<8&
                               CTN0009_MOUD$QSDY-CTN0009_MOUD$CM_PAIN_MEDS_DATE>=0] <- 1
# ACTION (Code provided): remove data objects no longer needed
rm(list=ls()[! ls() %in% c("CTN0001","CTN0002","CTN0009","CTN0030","CTN0049","CTN0051",
                           "CTN0001_SF12_V1","CTN0002_SF12_V1","CTN0009_SF12_V1",
                           "CTN0030_SF12_V2","CTN0049_SF12_V2","CTN0051_EQ5D",
                           "CTN0001_ASA","CTN0002_ASA","CTN0009_ASA","CTN0030_ASA",
                           "CTN0049_ASA","CTN0051_ASA","CTN0001_UDS","CTN0002_UDS",
                           "CTN0009_UDS","CTN0030_UDS","CTN0049_UDS","CTN0051_UDS",
                           "CTN0001_MOUD","CTN0002_MOUD","CTN0009_MOUD")])
# ACTION (Code not provided): Specify your working directory for CTN0030 here
#*#*#*#*#*#*#*#*#*#*#*#*#*#*#*#*#*#*#*#*#*#*#*#*#*#*#*#*#*#
# ACTION (Code provided): establish data points
T_FRDOV <- read_csv("T_FRDOV.csv")
Date_P1Finl <- T_FRDOV[T_FRDOV$VISIT=="P1Finl",c("patdeid","DOV")]
Date_P2_24w <- T_FRDOV[T_FRDOV$VISIT=="P2Wk24",c("patdeid","DOV")]
colnames(Date_P1Finl)[2] <- "P1Finl"
colnames(Date_P2_24w)[2] <- "P2Wk24"
id <- unique(CTN0030_ASA$USUBJID)
CTN0030_MOUD <- data.frame(patdeid=id)
CTN0030_MOUD <- merge(CTN0030_MOUD,Date_P1Finl,by="patdeid",all.x = TRUE)
CTN0030_MOUD <- merge(CTN0030_MOUD,Date_P2_24w,by="patdeid",all.x = TRUE)
rm(T_FRDOV,Date_P1Finl,Date_P2_24w,id)
# ACTION (Code provided): open first file containing medications information 
T_FRSRD <- read_csv("T_FRSRD.csv")
T_FRSRD <- T_FRSRD[T_FRSRD$patdeid %in% unique(CTN0030_MOUD$patdeid),]
T_FRSRD <- T_FRSRD[T_FRSRD$VISIT=="P1Finl",]
temp <- CTN0030_MOUD[complete.cases(CTN0030_MOUD$P1Finl),c(1:2)]
T_FRSRD <- merge(T_FRSRD,temp,by="patdeid",all.x = TRUE)
rm(temp)
T_FRSRD <- T_FRSRD[T_FRSRD$SRD002<=T_FRSRD$P1Finl,]
T_FRSRD <- T_FRSRD[complete.cases(T_FRSRD$SRD003)&
                     T_FRSRD$SRD003>0,]
T_FRSRD <- T_FRSRD[order(T_FRSRD$patdeid,T_FRSRD$VISIT,T_FRSRD$SRD002,decreasing = TRUE),]
last_date <- NULL
list <- unique(T_FRSRD$patdeid)
for(i in 1:length(list)){
  temp <- T_FRSRD[T_FRSRD$patdeid %in% list[i],]
  temp_date <- temp$SRD002[1]
  last_date <- rbind(last_date,temp_date)
}
temp <- data.frame(patdeid=list,last_date)
CTN0030_MOUD <- merge(CTN0030_MOUD,temp,by="patdeid",all.x = TRUE)
CTN0030_MOUD$Differential <- CTN0030_MOUD$P1Finl-CTN0030_MOUD$last_date
CTN0030_MOUD$BUPRENORPHINE_7days <- 0
CTN0030_MOUD$BUPRENORPHINE_7days[complete.cases(CTN0030_MOUD$Differential)&
                                   CTN0030_MOUD$Differential<7] <- 1
CTN0030_MOUD$BUPRENORPHINE_ongoing <- 0
CTN0030_MOUD$BUPRENORPHINE_ongoing[complete.cases(CTN0030_MOUD$Differential)&
                                     CTN0030_MOUD$Differential==0] <- 1
DOSAGE <- CTN0030_MOUD
# ACTION (Code provided): create data set to populate with variables for CTN0030
CTN0030_MOUD <- CTN0030_ASA[,c("USUBJID","VISIT","QSDY")]
colnames(CTN0030)[1] <- "patdeid"
CTN0030$CM_METHADONE_REPORTED <- NA
CTN0030$CM_CLONIDINE_REPORTED <- NA
CTN0030$CM_NALTREXONE_REPORTED <- NA
CTN0030$CM_LAAM_REPORTED <- NA
CTN0030$CM_BUPRENORPHINE_REPORTED <- NA
CTN0030$CM_PAIN_MEDS_REPORTED <- NA
CTN0030$CM_METHADONE_7d <- NA
CTN0030$CM_CLONIDINE_7d <- NA
CTN0030$CM_NALTREXONE_7d <- NA
CTN0030$CM_LAAM_7d <- NA
CTN0030$CM_BUPRENORPHINE_7d <- NA
CTN0030$CM_PAIN_MEDS_7d <- NA
CTN0030$CM_METHADONE_ongoing <- NA
CTN0030$CM_CLONIDINE_ongoing <- NA
CTN0030$CM_NALTREXONE_ongoing <- NA
CTN0030$CM_LAAM_ongoing <- NA
CTN0030$CM_BUPRENORPHINE_ongoing <- NA
CTN0030$CM_PAIN_MEDS_ongoing <- NA
CTN0030$CM_METHADONE_DATE <- NA
CTN0030$CM_CLONIDINE_DATE <- NA
CTN0030$CM_NALTREXONE_DATE <- NA
CTN0030$CM_LAAM_DATE <- NA
CTN0030$CM_BUPRENORPHINE_DATE <- NA
CTN0030$CM_PAIN_MEDS_DATE <- NA
# ACTION (Code provided): open second file containing medications information 
cm <- read_csv("T_FRPCM.csv")
select <- unique(CTN0030$patdeid)
cm <- cm[cm$patdeid %in% select,]
colnames(cm)[8] <- "CMTRT"
treatment <- unique(cm$CMTRT)
treatment <- treatment[order(treatment)]
# ACTION (Code provided): list all unique medication names
buprenorphine <- NULL
temp <- treatment[grepl("buprenorphine",treatment,ignore.case = TRUE)]
buprenorphine <- c(buprenorphine,temp)
temp <- treatment[grepl("Bunavail",treatment,ignore.case = TRUE)]
buprenorphine <- c(buprenorphine,temp)
temp <- treatment[grepl("Suboxone",treatment,ignore.case = TRUE)]
buprenorphine <- c(buprenorphine,temp)
temp <- treatment[grepl("Zubsolv",treatment,ignore.case = TRUE)]
buprenorphine <- c(buprenorphine,temp)
clonidine <- NULL
temp <- treatment[grepl("clonidine",treatment,ignore.case = TRUE)]
clonidine <- c(clonidine,temp)
temp <- treatment[grepl("Catapres",treatment,ignore.case = TRUE)]
clonidine <- c(clonidine,temp)
methadone <- NULL
temp <- treatment[grepl("Methadone",treatment,ignore.case = TRUE)]
methadone <- c(methadone,temp)
temp <- treatment[grepl("Methadose",treatment,ignore.case = TRUE)]
methadone <- c(methadone,temp)
temp <- treatment[grepl("Dolophine",treatment,ignore.case = TRUE)]
methadone <- c(methadone,temp)
naltrexone <- NULL
temp <- treatment[grepl("naltrexone",treatment,ignore.case = TRUE)]
naltrexone <- c(naltrexone,temp)
temp <- treatment[grepl("ReVia",treatment,ignore.case = TRUE)]
naltrexone <- c(naltrexone,temp)
temp <- treatment[grepl("Vivitrol",treatment,ignore.case = TRUE)]
naltrexone <- c(naltrexone,temp)
laam <- NULL
temp <- treatment[grepl("Levacetylmethadol",treatment,ignore.case = TRUE)]
laam <- c(laam,temp)
temp <- treatment[grepl("levomethadyl",treatment,ignore.case = TRUE)]
laam <- c(laam,temp)
temp <- treatment[grepl("laam",treatment,ignore.case = TRUE)]
laam <- c(laam,temp)
temp <- treatment[grepl("acetylmethadol",treatment,ignore.case = TRUE)]
laam <- c(laam,temp)
pain_meds <- NULL
temp <- treatment[grepl("Abstral",treatment,ignore.case = TRUE)]
pain_meds <- c(pain_meds,temp)
temp <- treatment[grepl("Actiq",treatment,ignore.case = TRUE)]
pain_meds <- c(pain_meds,temp)
temp <- treatment[grepl("Carfentanil",treatment,ignore.case = TRUE)]
pain_meds <- c(pain_meds,temp)
temp <- treatment[grepl("Codeine",treatment,ignore.case = TRUE)]
pain_meds <- c(pain_meds,temp)
temp <- treatment[grepl("Demerol",treatment,ignore.case = TRUE)]
pain_meds <- c(pain_meds,temp)
temp <- treatment[grepl("Dilaudid",treatment,ignore.case = TRUE)]
pain_meds <- c(pain_meds,temp)
temp <- treatment[grepl("Duragesic",treatment,ignore.case = TRUE)]
pain_meds <- c(pain_meds,temp)
temp <- treatment[grepl("Exalgo",treatment,ignore.case = TRUE)]
pain_meds <- c(pain_meds,temp)
temp <- treatment[grepl("Fentanyl",treatment,ignore.case = TRUE)]
pain_meds <- c(pain_meds,temp)
temp <- treatment[grepl("Fentora",treatment,ignore.case = TRUE)]
pain_meds <- c(pain_meds,temp)
temp <- treatment[grepl("Heroin",treatment,ignore.case = TRUE)]
pain_meds <- c(pain_meds,temp)
temp <- treatment[grepl("Hydrocodone",treatment,ignore.case = TRUE)]
pain_meds <- c(pain_meds,temp)
temp <- treatment[grepl("Hydromorphone",treatment,ignore.case = TRUE)]
pain_meds <- c(pain_meds,temp)
temp <- treatment[grepl("Kadian",treatment,ignore.case = TRUE)]
pain_meds <- c(pain_meds,temp)
temp <- treatment[grepl("Lazanda",treatment,ignore.case = TRUE)]
pain_meds <- c(pain_meds,temp)
temp <- treatment[grepl("Lortab",treatment,ignore.case = TRUE)]
pain_meds <- c(pain_meds,temp)
temp <- treatment[grepl("Meperidine",treatment,ignore.case = TRUE)]
pain_meds <- c(pain_meds,temp)
temp <- treatment[grepl("Morphine",treatment,ignore.case = TRUE)]
pain_meds <- c(pain_meds,temp)
temp <- treatment[grepl("MS Contin",treatment,ignore.case = TRUE)]
pain_meds <- c(pain_meds,temp)
temp <- treatment[grepl("Norco",treatment,ignore.case = TRUE)]
pain_meds <- c(pain_meds,temp)
temp <- treatment[grepl("Opana",treatment,ignore.case = TRUE)]
pain_meds <- c(pain_meds,temp)
temp <- treatment[grepl("Opium",treatment,ignore.case = TRUE)]
pain_meds <- c(pain_meds,temp)
temp <- treatment[grepl("oxycodon",treatment,ignore.case = TRUE)]
pain_meds <- c(pain_meds,temp)
temp <- treatment[grepl("OxyContin",treatment,ignore.case = TRUE)]
pain_meds <- c(pain_meds,temp)
temp <- treatment[grepl("Oxymorphone",treatment,ignore.case = TRUE)]
pain_meds <- c(pain_meds,temp)
temp <- treatment[grepl("Percocet",treatment,ignore.case = TRUE)]
pain_meds <- c(pain_meds,temp)
temp <- treatment[grepl("Roxicodone",treatment,ignore.case = TRUE)]
pain_meds <- c(pain_meds,temp)
temp <- treatment[grepl("Ryzolt",treatment,ignore.case = TRUE)]
pain_meds <- c(pain_meds,temp)
temp <- treatment[grepl("Subsys",treatment,ignore.case = TRUE)]
pain_meds <- c(pain_meds,temp)
temp <- treatment[grepl("Tramadol",treatment,ignore.case = TRUE)]
pain_meds <- c(pain_meds,temp)
temp <- treatment[grepl("Ultracet",treatment,ignore.case = TRUE)]
pain_meds <- c(pain_meds,temp)
temp <- treatment[grepl("Ultram",treatment,ignore.case = TRUE)]
pain_meds <- c(pain_meds,temp)
temp <- treatment[grepl("Vicodin",treatment,ignore.case = TRUE)]
pain_meds <- c(pain_meds,temp)
temp <- treatment[grepl("Dextropropoxyphene",treatment,ignore.case = TRUE)]
pain_meds <- c(pain_meds,temp)
temp <- treatment[grepl("DARVOCET",treatment,ignore.case = TRUE)]
pain_meds <- c(pain_meds,temp)
# ACTION (Code provided): check remaining observations for other data
colnames(cm)[9] <- "CMINDC"
indication <- unique(cm$CMINDC)
temp_indication <- indication[grepl("pain", indication,ignore.case = TRUE)]
temp <- cm
temp$keep <- 0
temp$keep[temp$CMINDC %in% temp_indication] <- 1
temp_indication <- indication[grepl("opiat", indication,ignore.case = TRUE)]
temp$keep[temp$CMINDC %in% temp_indication] <- 1
temp_indication <- indication[grepl("opioid", indication,ignore.case = TRUE)]
temp$keep[temp$CMINDC %in% temp_indication] <- 1
temp_indication <- indication[grepl("withdrawal", indication,ignore.case = TRUE)]
temp$keep[temp$CMINDC %in% temp_indication] <- 1
temp <- temp[temp$keep==1,]
treatment_identified <- c(buprenorphine,clonidine,laam,methadone,
                          naltrexone,pain_meds)
temp$keep[temp$CMTRT %in% treatment_identified] <- 0
temp <- temp[temp$keep==1,]
treatment <- unique(temp$CMTRT)
treatment <- treatment[order(treatment)]
# ACTION (Code provided): additional medication names
buprenorphine <- rbind(buprenorphine,"bup/nx","Bup/nx","BUP/nx","BUP/NX",
                       "burprenorphine")
clonidine <- c(clonidine,"Clonadine","clonodine")
pain_meds <- c(pain_meds,"Alfentanil","endocet","hydrocodonde","Lorcet","Loritab",
               "naibuphine","nalbuphine","Percoset","propoxyphene","Propoxyphene",
               "roxicet","Suboxoxone","Tylox","vicoden","Vicoden","Vicoprofen",
               "Vicoprofin")
treatment_identified <- c(buprenorphine,clonidine,laam,methadone,
                          naltrexone,pain_meds)
# ACTION (Code provided): select all relevant medications
cm$keep <- 0
cm$keep[cm$CMTRT %in% treatment_identified] <- 1
cm <- cm[cm$keep==1,]
T_FRDOV <- read_csv("T_FRDOV.csv")
T_FRDOV <- T_FRDOV[T_FRDOV$VISIT=="BL",c("patdeid","DOV")]
colnames(T_FRDOV)[2] <- "Baseline"
P1Finl <- DOSAGE[complete.cases(DOSAGE$P1Finl),c("patdeid","P1Finl")]
Twentyfourweeks <- DOSAGE[complete.cases(DOSAGE$P2Wk24),c("patdeid","P2Wk24")]
cm <- merge(cm,T_FRDOV,by="patdeid",all.x = TRUE)
cm <- merge(cm,P1Finl,by="patdeid",all.x = TRUE)
cm <- merge(cm,Twentyfourweeks,by="patdeid",all.x = TRUE)
table(complete.cases(cm$PCM002I),complete.cases(cm$PCM002I1))
cm$drop <- 0
cm[is.na(cm$PCM002I)&is.na(cm$PCM002I1),] <- 1
table(cm$drop)
cm <- cm[cm$drop==0,]
table(cm$PCM002I1,complete.cases(cm$PCM002I))
cm$drop[cm$PCM002I1==96&is.na(cm$PCM002I)] <- 1
check <- cm[cm$drop==1,]
cm <- cm[cm$drop==0,]
check <- cm[is.na(cm$PCM002H),]
drop <- check[check$CMTRT=="Methadone",]
cm <- cm[complete.cases(cm$PCM002H),]
# ACTION (Code provided): coding dummy variables related to MOUD
cm$treated_within_7d_Baseline <- 0
cm$treated_within_7d_Baseline[cm$Baseline>=cm$PCM002H&
                                cm$PCM002I1==1] <- 1
cm$treated_within_7d_Baseline[cm$Baseline>=cm$PCM002H&
                                cm$Baseline-cm$PCM002I<7&
                                cm$PCM002I1==96] <- 1
cm$treated_ongoing_Baseline <- 0
cm$treated_ongoing_Baseline[cm$Baseline>=cm$PCM002H&
                              cm$PCM002I1==1] <- 1
cm$treated_ongoing_Baseline[cm$Baseline>=cm$PCM002H&
                              cm$Baseline<=cm$PCM002I&
                              cm$PCM002I1==96] <- 1
cm$treated_within_7d_P1Finl <- 0
cm$treated_within_7d_P1Finl[cm$P1Finl>=cm$PCM002H&
                              cm$PCM002I1==1] <- 1
cm$treated_within_7d_P1Finl[cm$P1Finl>=cm$PCM002H&
                              cm$P1Finl-cm$PCM002I<7&
                              cm$PCM002I1==96] <- 1
cm$treated_ongoing_P1Finl <- 0
cm$treated_ongoing_P1Finl[cm$P1Finl>=cm$PCM002H&
                            cm$PCM002I1==1] <- 1
cm$treated_ongoing_P1Finl[cm$P1Finl>=cm$PCM002H&
                            cm$P1Finl<=cm$PCM002I&
                            cm$PCM002I1==96] <- 1
cm$treated_within_7d_P2Wk24 <- 0
cm$treated_within_7d_P2Wk24[cm$P2Wk24>=cm$PCM002H&
                              cm$PCM002I1==1] <- 1
cm$treated_within_7d_P2Wk24[cm$P2Wk24>=cm$PCM002H&
                              cm$P2Wk24-cm$PCM002I<7&
                              cm$PCM002I1==96] <- 1
cm$treated_ongoing_P2Wk24 <- 0
cm$treated_ongoing_P2Wk24[cm$P2Wk24>=cm$PCM002H&
                            cm$PCM002I1==1] <- 1
cm$treated_ongoing_P2Wk24[cm$P2Wk24>=cm$PCM002H&
                            cm$P2Wk24<=cm$PCM002I&
                            cm$PCM002I1==96] <- 1
# ACTION (Code provided): incorporating variables by id and time (baseline)
Baseline <- cm[cm$treated_within_7d_Baseline==1,]
CTN0030_baseline <- CTN0030_MOUD[CTN0030_MOUD$VISIT=="BL",]
for(i in 1:nrow(CTN0030_baseline)){
  keep_methadone <- 0
  keep_naltrexone <- 0
  keep_clonidine <- 0
  keep_buprenorphine <- 0
  keep_laam <- 0
  keep_pain_meds <- 0
  methadone_date <- NA
  naltrexone_date <- NA
  clonidine_date <- NA
  buprenorphine_date <- NA
  laam_date <- NA
  pain_meds_date <- NA  
  methadone_7d <- NA
  naltrexone_7d <- NA
  clonidine_7d <- NA
  buprenorphine_7d <- NA
  laam_7d <- NA
  pain_meds_7d <- NA  
  methadone_ongoing <- NA
  naltrexone_ongoing <- NA
  clonidine_ongoing <- NA
  buprenorphine_ongoing <- NA
  laam_ongoing <- NA
  pain_meds_ongoing <- NA  
  temp <- Baseline[Baseline$patdeid==CTN0030_baseline$patdeid[i],]
  keep_methadone[temp$CMTRT %in% methadone] <- 1
  temp1 <- temp[temp$CMTRT %in% methadone,]
  methadone_date <- temp1$PCM002I[1]
  methadone_7d <- temp1$treated_within_7d_Baseline[1]  
  methadone_ongoing <- temp1$treated_ongoing_Baseline[1]  
  temp <- Baseline[Baseline$patdeid==CTN0030_baseline$patdeid[i],]
  keep_naltrexone[temp$CMTRT %in% naltrexone] <- 1
  temp1 <- temp[temp$CMTRT %in% naltrexone,]
  naltrexone_date <- temp1$PCM002I[1]
  naltrexone_7d <- temp1$treated_within_7d_Baseline[1]  
  naltrexone_ongoing <- temp1$treated_ongoing_Baseline[1]  
  temp <- Baseline[Baseline$patdeid==CTN0030_baseline$patdeid[i],]
  keep_clonidine[temp$CMTRT %in% clonidine] <- 1
  temp1 <- temp[temp$CMTRT %in% clonidine,]
  clonidine_date <- temp1$PCM002I[1]
  clonidine_7d <- temp1$treated_within_7d_Baseline[1]  
  clonidine_ongoing <- temp1$treated_ongoing_Baseline[1]  
  temp <- Baseline[Baseline$patdeid==CTN0030_baseline$patdeid[i],]
  keep_buprenorphine[temp$CMTRT %in% buprenorphine] <- 1
  temp1 <- temp[temp$CMTRT %in% buprenorphine,]
  buprenorphine_date <- temp1$PCM002I[1]
  buprenorphine_7d <- temp1$treated_within_7d_Baseline[1]  
  buprenorphine_ongoing <- temp1$treated_ongoing_Baseline[1]  
  temp <- Baseline[Baseline$patdeid==CTN0030_baseline$patdeid[i],]
  keep_laam[temp$CMTRT %in% laam] <- 1
  temp1 <- temp[temp$CMTRT %in% laam,]
  laam_date <- temp1$PCM002I[1]
  laam_7d <- temp1$treated_within_7d_Baseline[1]  
  laam_ongoing <- temp1$treated_ongoing_Baseline[1]  
  temp <- Baseline[Baseline$patdeid==CTN0030_baseline$patdeid[i],]
  keep_pain_meds[temp$CMTRT %in% pain_meds] <- 1
[truncated: 474,510 more chars]
